# Supplementary material for: Methyl 3,4-O-isopropyl­idene-2-O-[(methyl­sulfan­yl)thio­carbon­yl]-β-l-arabinoside
Source: Acta Crystallogr Sect E Struct Rep Online. 2008 Apr 30;64(Pt 5):o933. doi: 10.1107/S1600536808011458 (PMC2961335; doi:10.1107/S1600536808011458)
Supplement: Supplementary file 1 [file e-64-0o933-sup1.cif]

##############################################################################
###                                                                        ###
###        Electronic paper (Acta Crystallographica Section E)             ###
###                                                                        ###
##############################################################################
#                                                                            #
# This CIF contains the data in a paper accepted for publication in Acta     #
# Crystallographica Section E. It conforms to the requirements of Notes      #
# for Authors for Section E, and has been peer reviewed under the auspices   #
# of the IUCr Commission on Journals.                                        #
#                                                                            #
# Full details of the Crystallographic Information File format               #
# are given in the paper "The Crystallographic Information File (CIF):       #
# a New Standard Archive File for Crystallography" by S. R. Hall, F. H.      #
# Allen and I. D. Brown [Acta Cryst. (1991), A47, 655-685].                  #
#                                                                            #
# The current version of the core CIF dictionary is obtainable from          #
# ftp://ftp.iucr.org/pub/cif_core.dic. The current version number is 2.4.    #
#                                                                            #
# Software is freely available for graphical display of the structure(s) in  #
# this CIF.  For information consult the CIF home page http://www.iucr.org/  #
# cif/home.html                                                              #
#                                                                            #
# This file may be used for bona fide research purposes within the           #
# scientific community so long as proper attribution is given to the journal # 
# article from which it was obtained.                                        #
#                                                                            #
##############################################################################
                                             
data_I
_audit_creation_method     SHELXL-97
_chemical_name_systematic
;
Methyl 3,4-<i>O</i>-isopropylidene-2-<i>O</i>-[(methylsulfanyl)thiocarbonyl]-\
\b-L-arabinoside
;
_chemical_name_common     ?
_chemical_formula_moiety     'C11 H18 O5 S2'
_chemical_formula_sum     'C11 H18 O5 S2'
_chemical_formula_iupac     'C11 H18 O5 S2'
_chemical_formula_weight     294.37
_chemical_melting_point     ?
_chemical_melting_point_gt     403
_chemical_melting_point_lt     400
_symmetry_cell_setting     Orthorhombic
_symmetry_space_group_name_H-M     'P 21 21 21'
loop_
    _symmetry_equiv_pos_as_xyz
    'x, y, z'
    '-x+1/2, -y, z+1/2'
    '-x, y+1/2, -z+1/2'
    'x+1/2, -y+1/2, -z'
_cell_length_a     9.1381(9)
_cell_length_b     11.2898(11)
_cell_length_c     13.9405(14)
_cell_angle_alpha     90.00
_cell_angle_beta     90.00
_cell_angle_gamma     90.00
_cell_volume     1438.2(2)
_cell_formula_units_Z     4
_cell_measurement_reflns_used     3384
_cell_measurement_theta_min     4.643
_cell_measurement_theta_max     47.912
_cell_measurement_temperature     293(2)
_exptl_crystal_description     prismatic
_exptl_crystal_colour     colorless
_exptl_crystal_size_max     0.497
_exptl_crystal_size_mid     0.406
_exptl_crystal_size_min     0.390
_exptl_crystal_density_diffrn     1.360
_exptl_crystal_density_meas     ?
_exptl_crystal_density_method     'not measured'
_exptl_crystal_F_000     624
_exptl_absorpt_coefficient_mu     0.379
_exptl_absorpt_correction_type     multi-scan
_exptl_absorpt_process_details     '(SADABS; Sheldrick, 2004)'
_exptl_absorpt_correction_T_min     0.752
_exptl_absorpt_correction_T_max     1.000
_exptl_special_details
;
;
_diffrn_ambient_temperature     293(2)
_diffrn_radiation_type     MoK\a
_diffrn_radiation_wavelength     0.71073
_diffrn_radiation_source     'fine-focus sealed tube'
_diffrn_radiation_monochromator     graphite
_diffrn_measurement_device_type     'Bruker APEX CCD'
_diffrn_measurement_method     '\f'
_diffrn_detector_area_resol_mean     ?
_diffrn_reflns_number     8467
_diffrn_reflns_av_R_equivalents     0.0975
_diffrn_reflns_av_sigmaI/netI     0.0671
_diffrn_reflns_theta_min     2.32
_diffrn_reflns_theta_max     27.00
_diffrn_reflns_theta_full     27.00
_diffrn_measured_fraction_theta_max     0.998
_diffrn_measured_fraction_theta_full     0.998
_diffrn_reflns_limit_h_min     -11
_diffrn_reflns_limit_h_max     8
_diffrn_reflns_limit_k_min     -14
_diffrn_reflns_limit_k_max     14
_diffrn_reflns_limit_l_min     -17
_diffrn_reflns_limit_l_max     17
_diffrn_standards_number     ?
_diffrn_standards_interval_count     ?
_diffrn_standards_interval_time     ?
_diffrn_standards_decay_%     ?
_refine_special_details
;
Refinement of <i>F</i>^2^ against ALL reflections. The weighted <i>R</i>-factor
<i>wR</i> and goodness of fit <i>S</i> are based on <i>F</i>^2^, conventional
<i>R</i>-factors <i>R</i> are based on <i>F</i>, with <i>F</i> set to zero for
negative <i>F</i>^2^. The threshold expression of <i>F</i>^2^ >
\s(<i>F</i>^2^) is used only for calculating <i>R</i>-factors(gt) <i>etc</i>.
and is not relevant to the choice of reflections for refinement.
<i>R</i>-factors based on <i>F</i>^2^ are statistically about twice as large
as those based on <i>F</i>, and <i>R</i>- factors based on ALL data will be
even larger.
;
_reflns_number_total     3115
_reflns_number_gt     2487
_reflns_threshold_expression     I>2\s(I)
_refine_ls_structure_factor_coef     Fsqd
_refine_ls_matrix_type     full
_refine_ls_R_factor_all     0.0504
_refine_ls_R_factor_gt     0.0416
_refine_ls_wR_factor_gt     0.0957
_refine_ls_wR_factor_ref     0.0990
_refine_ls_goodness_of_fit_ref     0.953
_refine_ls_restrained_S_all     0.953
_refine_ls_number_reflns     3115
_refine_ls_number_parameters     167
_refine_ls_number_restraints     0
_refine_ls_hydrogen_treatment     constr
_refine_ls_weighting_scheme     calc
_refine_ls_weighting_details
                 'calc w=1/[\s^2^(Fo^2^)+(0.0386P)^2^] where P=(Fo^2^+2Fc^2^)/3'
_atom_sites_solution_hydrogens     geom
_atom_sites_solution_primary     direct
_atom_sites_solution_secondary     difmap
_refine_ls_shift/su_max     0.001
_refine_ls_shift/su_mean     0.000
_refine_diff_density_max     0.248
_refine_diff_density_min     -0.191
_refine_ls_extinction_method     none
_refine_ls_extinction_coef     ?
_refine_ls_abs_structure_details     'Flack (1983), 1306 Friedel pairs'
_refine_ls_abs_structure_Flack     -0.05(8)
loop_
    _atom_type_symbol
    _atom_type_description
    _atom_type_scat_dispersion_real
    _atom_type_scat_dispersion_imag
    _atom_type_scat_source
    'C' 'C' 0.0033 0.0016
                         'International Tables Vol C Tables 4.2.6.8 and 6.1.1.4'
    'H' 'H' 0.0000 0.0000
                         'International Tables Vol C Tables 4.2.6.8 and 6.1.1.4'
    'O' 'O' 0.0106 0.0060
                         'International Tables Vol C Tables 4.2.6.8 and 6.1.1.4'
    'S' 'S' 0.1246 0.1234
                         'International Tables Vol C Tables 4.2.6.8 and 6.1.1.4'
_computing_data_collection     'SMART (Bruker, 2001)'
_computing_cell_refinement     'SAINT (Bruker, 2001)'
_computing_data_reduction     'SAINT (Bruker, 2001)'
_computing_structure_solution     'SHELXTL (Sheldrick, 2008)'
_computing_structure_refinement     'SHELXTL (Sheldrick, 2008)'
_computing_molecular_graphics     'SHELXTL (Sheldrick, 2008)'
_computing_publication_material     'SHELXTL (Sheldrick, 2008)'
loop_
    _atom_site_type_symbol
    _atom_site_label
    _atom_site_fract_x
    _atom_site_fract_y
    _atom_site_fract_z
    _atom_site_U_iso_or_equiv
    _atom_site_adp_type
    _atom_site_calc_flag
    _atom_site_refinement_flags
    _atom_site_occupancy
    _atom_site_disorder_assembly
    _atom_site_disorder_group
    S S1 0.98335(7) 1.00851(6) 0.84959(5) 0.0646(2) Uani d . 1 . .
    S S2 0.91603(8) 0.75403(5) 0.89614(5) 0.0669(2) Uani d . 1 . .
    O O1 0.72545(17) 0.90443(12) 0.86747(11) 0.0509(4) Uani d . 1 . .
    O O2 0.5721(2) 1.16759(15) 0.75190(13) 0.0639(5) Uani d . 1 . .
    O O3 0.51511(18) 1.00383(13) 1.00502(12) 0.0567(4) Uani d . 1 . .
    O O4 0.44353(18) 1.18675(13) 0.95542(11) 0.0593(4) Uani d . 1 . .
    O O5 0.5692(2) 0.97000(14) 0.70389(12) 0.0605(4) Uani d . 1 . .
    C C1 0.8723(3) 0.90034(18) 0.86865(16) 0.0473(5) Uani d . 1 . .
    C C2 0.6525(2) 1.01781(17) 0.85773(15) 0.0457(5) Uani d . 1 . .
    H H2 0.7075 1.0776 0.8937 0.055 Uiso calc R 1 . .
    C C3 0.6417(3) 1.0560(2) 0.7547(2) 0.0544(6) Uani d . 1 . .
    H H3 0.7408 1.0643 0.7286 0.065 Uiso calc R 1 . .
    C C4 0.4237(3) 1.1616(3) 0.78384(19) 0.0674(7) Uani d . 1 . .
    H H4A 0.3675 1.1162 0.7376 0.081 Uiso calc R 1 . .
    H H4B 0.3837 1.2411 0.7852 0.081 Uiso calc R 1 . .
    C C5 0.4044(3) 1.1071(2) 0.88035(19) 0.0601(6) Uani d . 1 . .
    H H5 0.3020 1.0833 0.8883 0.072 Uiso calc R 1 . .
    C C6 0.5033(2) 1.00210(18) 0.90391(17) 0.0522(5) Uani d . 1 . .
    H H6 0.4582 0.9280 0.8824 0.063 Uiso calc R 1 . .
    C C7 0.4676(3) 1.1180(2) 1.03915(17) 0.0576(6) Uani d . 1 . .
    C C8 0.5872(3) 1.1738(2) 1.0974(2) 0.0746(8) Uani d . 1 . .
    H H8A 0.6729 1.1831 1.0584 0.112 Uiso calc R 1 . .
    H H8B 0.6097 1.1240 1.1513 0.112 Uiso calc R 1 . .
    H H8C 0.5555 1.2499 1.1200 0.112 Uiso calc R 1 . .
    C C9 0.3288(3) 1.1016(3) 1.0968(2) 0.0898(10) Uani d . 1 . .
    H H9A 0.2923 1.1776 1.1163 0.115 Uiso calc R 1 . .
    H H9B 0.3494 1.0546 1.1525 0.115 Uiso calc R 1 . .
    H H9C 0.2567 1.0624 1.0581 0.115 Uiso calc R 1 . .
    C C10 0.5657(3) 0.9914(3) 0.60277(18) 0.0719(7) Uani d . 1 . .
    H H10A 0.4948 1.0517 0.5889 0.108 Uiso calc R 1 . .
    H H10B 0.5395 0.9198 0.5699 0.108 Uiso calc R 1 . .
    H H10C 0.6605 1.0171 0.5816 0.108 Uiso calc R 1 . .
    C C11 1.1125(3) 0.7582(3) 0.8980(2) 0.0867(10) Uani d . 1 . .
    H H11A 1.1483 0.7774 0.8351 0.110 Uiso calc R 1 . .
    H H11B 1.1496 0.6822 0.9170 0.110 Uiso calc R 1 . .
    H H11C 1.1446 0.8173 0.9428 0.110 Uiso calc R 1 . .
loop_
    _atom_site_aniso_label
    _atom_site_aniso_U_11
    _atom_site_aniso_U_22
    _atom_site_aniso_U_33
    _atom_site_aniso_U_12
    _atom_site_aniso_U_13
    _atom_site_aniso_U_23
    S1 0.0495(3) 0.0544(3) 0.0899(5) -0.0063(3) -0.0028(3) 0.0012(3)
    S2 0.0618(4) 0.0451(3) 0.0938(5) 0.0156(3) 0.0026(4) 0.0094(4)
    O1 0.0464(8) 0.0338(7) 0.0726(10) 0.0039(6) -0.0027(8) 0.0054(7)
    O2 0.0733(12) 0.0430(8) 0.0754(11) 0.0076(9) -0.0087(10) 0.0124(8)
    O3 0.0616(10) 0.0418(8) 0.0667(9) 0.0057(9) 0.0069(8) 0.0086(7)
    O4 0.0588(10) 0.0438(8) 0.0753(10) 0.0135(8) -0.0043(9) 0.0031(8)
    O5 0.0642(11) 0.0504(8) 0.0668(10) 0.0004(8) -0.0101(8) -0.0006(8)
    C1 0.0475(12) 0.0417(11) 0.0526(13) 0.0062(9) -0.0033(10) -0.0031(10)
    C2 0.0447(11) 0.0299(9) 0.0626(14) 0.0015(9) -0.0038(10) 0.0039(10)
    C3 0.0484(13) 0.0420(11) 0.0726(16) 0.0007(11) -0.0045(11) 0.0051(11)
    C4 0.0679(17) 0.0574(14) 0.0767(18) 0.0202(15) -0.0196(15) 0.0030(13)
    C5 0.0428(12) 0.0521(12) 0.0854(18) 0.0067(11) -0.0077(13) 0.0011(13)
    C6 0.0465(12) 0.0382(10) 0.0719(15) -0.0009(11) -0.0028(11) 0.0009(11)
    C7 0.0583(16) 0.0469(12) 0.0676(15) 0.0092(11) 0.0070(13) 0.0079(11)
    C8 0.0845(19) 0.0596(15) 0.0799(18) 0.0064(16) -0.0079(17) -0.0018(14)
    C9 0.070(2) 0.095(2) 0.104(2) 0.0147(18) 0.0279(18) 0.005(2)
    C10 0.0788(18) 0.0741(17) 0.0629(15) 0.0076(16) -0.0103(15) -0.0025(14)
    C11 0.0576(16) 0.085(2) 0.117(2) 0.0362(16) 0.0070(16) 0.017(2)
_geom_special_details
;
All e.s.d.'s (except the e.s.d. in the dihedral angle between two l.s. planes)
are estimated using the full covariance matrix. The cell e.s.d.'s are taken
into account individually in the estimation of e.s.d.'s in distances, angles
and torsion angles; correlations between e.s.d.'s in cell parameters are only
used when they are defined by crystal symmetry. An approximate (isotropic)
treatment of cell e.s.d.'s is used for estimating e.s.d.'s involving l.s.
planes.
;
loop_
    _geom_bond_atom_site_label_1
    _geom_bond_atom_site_label_2
    _geom_bond_site_symmetry_2
    _geom_bond_distance
    _geom_bond_publ_flag
    S1 C1 . 1.610(2) ?
    S2 C1 . 1.742(2) ?
    S2 C11 . 1.796(3) ?
    O1 C1 . 1.343(3) ?
    O1 C2 . 1.450(2) ?
    O2 C3 . 1.412(3) ?
    O2 C4 . 1.429(3) ?
    O3 C6 . 1.414(3) ?
    O3 C7 . 1.441(3) ?
    O4 C7 . 1.419(3) ?
    O4 C5 . 1.426(3) ?
    O5 C3 . 1.372(3) ?
    O5 C10 . 1.431(3) ?
    C2 C3 . 1.503(3) ?
    C2 C6 . 1.518(3) ?
    C2 H2 . 0.9800 ?
    C3 H3 . 0.9800 ?
    C4 C5 . 1.490(4) ?
    C4 H4A . 0.9700 ?
    C4 H4B . 0.9700 ?
    C5 C6 . 1.526(3) ?
    C5 H5 . 0.9800 ?
    C6 H6 . 0.9800 ?
    C7 C8 . 1.501(4) ?
    C7 C9 . 1.513(4) ?
    C8 H8A . 0.9600 ?
    C8 H8B . 0.9600 ?
    C8 H8C . 0.9600 ?
    C9 H9A . 0.9600 ?
    C9 H9B . 0.9600 ?
    C9 H9C . 0.9600 ?
    C10 H10A . 0.9600 ?
    C10 H10B . 0.9600 ?
    C10 H10C . 0.9600 ?
    C11 H11A . 0.9600 ?
    C11 H11B . 0.9600 ?
    C11 H11C . 0.9600 ?
loop_
    _geom_angle_atom_site_label_1
    _geom_angle_atom_site_label_2
    _geom_angle_atom_site_label_3
    _geom_angle_site_symmetry_1
    _geom_angle_site_symmetry_3
    _geom_angle
    _geom_angle_publ_flag
    C1 S2 C11 . . 101.97(14) ?
    C1 O1 C2 . . 119.41(16) ?
    C3 O2 C4 . . 112.1(2) ?
    C6 O3 C7 . . 108.58(16) ?
    C7 O4 C5 . . 107.30(18) ?
    C3 O5 C10 . . 113.5(2) ?
    O1 C1 S1 . . 127.00(16) ?
    O1 C1 S2 . . 105.33(15) ?
    S1 C1 S2 . . 127.66(14) ?
    O1 C2 C3 . . 111.91(17) ?
    O1 C2 C6 . . 105.68(16) ?
    C3 C2 C6 . . 112.33(18) ?
    O1 C2 H2 . . 108.9 ?
    C3 C2 H2 . . 108.9 ?
    C6 C2 H2 . . 108.9 ?
    O5 C3 O2 . . 113.57(19) ?
    O5 C3 C2 . . 108.75(18) ?
    O2 C3 C2 . . 108.2(2) ?
    O5 C3 H3 . . 108.8 ?
    O2 C3 H3 . . 108.8 ?
    C2 C3 H3 . . 108.8 ?
    O2 C4 C5 . . 114.4(2) ?
    O2 C4 H4A . . 108.7 ?
    C5 C4 H4A . . 108.7 ?
    O2 C4 H4B . . 108.7 ?
    C5 C4 H4B . . 108.7 ?
    H4A C4 H4B . . 107.6 ?
    O4 C5 C4 . . 111.9(2) ?
    O4 C5 C6 . . 100.59(17) ?
    C4 C5 C6 . . 116.4(2) ?
    O4 C5 H5 . . 109.2 ?
    C4 C5 H5 . . 109.2 ?
    C6 C5 H5 . . 109.2 ?
    O3 C6 C2 . . 110.65(18) ?
    O3 C6 C5 . . 104.42(18) ?
    C2 C6 C5 . . 110.47(18) ?
    O3 C6 H6 . . 110.4 ?
    C2 C6 H6 . . 110.4 ?
    C5 C6 H6 . . 110.4 ?
    O4 C7 O3 . . 105.34(18) ?
    O4 C7 C8 . . 109.2(2) ?
    O3 C7 C8 . . 109.6(2) ?
    O4 C7 C9 . . 111.9(2) ?
    O3 C7 C9 . . 108.6(2) ?
    C8 C7 C9 . . 112.0(2) ?
    C7 C8 H8A . . 109.5 ?
    C7 C8 H8B . . 109.5 ?
    H8A C8 H8B . . 109.5 ?
    C7 C8 H8C . . 109.5 ?
    H8A C8 H8C . . 109.5 ?
    H8B C8 H8C . . 109.5 ?
    C7 C9 H9A . . 109.5 ?
    C7 C9 H9B . . 109.5 ?
    H9A C9 H9B . . 109.5 ?
    C7 C9 H9C . . 109.5 ?
    H9A C9 H9C . . 109.5 ?
    H9B C9 H9C . . 109.5 ?
    O5 C10 H10A . . 109.5 ?
    O5 C10 H10B . . 109.5 ?
    H10A C10 H10B . . 109.5 ?
    O5 C10 H10C . . 109.5 ?
    H10A C10 H10C . . 109.5 ?
    H10B C10 H10C . . 109.5 ?
    S2 C11 H11A . . 109.5 ?
    S2 C11 H11B . . 109.5 ?
    H11A C11 H11B . . 109.5 ?
    S2 C11 H11C . . 109.5 ?
    H11A C11 H11C . . 109.5 ?
    H11B C11 H11C . . 109.5 ?
loop_
    _geom_torsion_atom_site_label_1
    _geom_torsion_atom_site_label_2
    _geom_torsion_atom_site_label_3
    _geom_torsion_atom_site_label_4
    _geom_torsion_site_symmetry_1
    _geom_torsion_site_symmetry_2
    _geom_torsion_site_symmetry_3
    _geom_torsion_site_symmetry_4
    _geom_torsion
    _geom_torsion_publ_flag
    C2 O1 C1 S1 . . . . -6.7(3) ?
    C2 O1 C1 S2 . . . . 172.78(14) ?
    C11 S2 C1 O1 . . . . -179.09(17) ?
    C11 S2 C1 S1 . . . . 0.4(2) ?
    C1 O1 C2 C3 . . . . 83.2(2) ?
    C1 O1 C2 C6 . . . . -154.27(19) ?
    C10 O5 C3 O2 . . . . 65.6(3) ?
    C10 O5 C3 C2 . . . . -173.94(19) ?
    C4 O2 C3 O5 . . . . 55.4(3) ?
    C4 O2 C3 C2 . . . . -65.4(2) ?
    O1 C2 C3 O5 . . . . 57.3(2) ?
    C6 C2 C3 O5 . . . . -61.4(2) ?
    O1 C2 C3 O2 . . . . -178.93(17) ?
    C6 C2 C3 O2 . . . . 62.4(2) ?
    C3 O2 C4 C5 . . . . 54.0(3) ?
    C7 O4 C5 C4 . . . . -161.4(2) ?
    C7 O4 C5 C6 . . . . -37.1(2) ?
    O2 C4 C5 O4 . . . . 76.8(3) ?
    O2 C4 C5 C6 . . . . -38.1(3) ?
    C7 O3 C6 C2 . . . . 102.62(19) ?
    C7 O3 C6 C5 . . . . -16.2(2) ?
    O1 C2 C6 O3 . . . . 76.4(2) ?
    C3 C2 C6 O3 . . . . -161.29(17) ?
    O1 C2 C6 C5 . . . . -168.44(17) ?
    C3 C2 C6 C5 . . . . -46.1(2) ?
    O4 C5 C6 O3 . . . . 32.2(2) ?
    C4 C5 C6 O3 . . . . 153.3(2) ?
    O4 C5 C6 C2 . . . . -86.8(2) ?
    C4 C5 C6 C2 . . . . 34.3(3) ?
    C5 O4 C7 O3 . . . . 28.4(2) ?
    C5 O4 C7 C8 . . . . 146.0(2) ?
    C5 O4 C7 C9 . . . . -89.5(3) ?
    C6 O3 C7 O4 . . . . -6.3(2) ?
    C6 O3 C7 C8 . . . . -123.6(2) ?
    C6 O3 C7 C9 . . . . 113.8(2) ?
data_global
_journal_date_recd_electronic     2008-03-15
_journal_date_accepted     2008-04-22
_journal_name_full     'Acta Crystallographica, Section E'
_journal_year     2008
_journal_volume     64
_journal_issue      5
_journal_page_first     o933
_journal_page_last     o933
_journal_paper_category     QO
_journal_coeditor_code     WK2082
_publ_contact_author_name     'Hongqi Li'
_publ_contact_author_address
; Key Laboratory of Science & Technology of Eco-Textile, Ministry of Education,
  College of Chemistry, Chemical Engineering and Biotechnology,
  Donghua University, Shanghai 201620,
  People's Republic of China
;
_publ_contact_author_email     hongqili@dhu.edu.cn
_publ_contact_author_fax     '8621 6779 2608'
_publ_contact_author_phone     '8621 6779 2612'
_publ_section_title
;\
Methyl
3,4-<i>O</i>-isopropylidene-2-<i>O</i>-[(methylsulfanyl)thiocarbonyl]-\b-L-\
arabinoside
;
loop_
    _publ_author_name
    _publ_author_footnote
    _publ_author_address
    'Li, Hongqi' .
; Key Laboratory of Science & Technology of Eco-Textile, Ministry of Education,
  College of Chemistry, Chemical Engineering and Biotechnology,
  Donghua University, Shanghai 201620
  People's Republic of China
;
    'Song, Yanxi' .
; College of Environmental Science and Engineering, Donghua University
  Shanghai 201620
  People's Republic of China
;
    'Li, Xiumei' .
; Department of Physics and Technology,
  Inner Mongolia Tongliao Vocational College, Tongliao 028000
  People's Republic of China
;
