# Supplementary material for: Methyl 3,4-O-isopropyl­idene-2-O-[(methyl­sulfan­yl)thio­carbon­yl]-β-l-arabinoside
Source: Acta Crystallogr Sect E Struct Rep Online. 2008 Apr 30;64(Pt 5):o933. doi: 10.1107/S1600536808011458 (PMC2961335; doi:10.1107/S1600536808011458)
Supplement: Supplementary file 2 [file e-64-0o933-Isup2.hkl]

# 
# h,k,l, Fc-squared, Fo-squared, sigma(Fo-squared) and status flag 
# 
data_I
_shelx_title ' cd27318 in P2(1)2(1)2(1)' 
_shelx_refln_list_code          4 
_shelx_F_calc_maximum      180.50 
_exptl_crystal_F_000       624.00 
_reflns_d_resolution_high  0.7828 
 
loop_ 
 _symmetry_equiv_pos_as_xyz 
 'x, y, z' 
 '-x+1/2, -y, z+1/2' 
 '-x, y+1/2, -z+1/2' 
 'x+1/2, -y+1/2, -z' 
 
_cell_length_a     9.1381 
_cell_length_b    11.2898 
_cell_length_c    13.9405 
_cell_angle_alpha  90.000 
_cell_angle_beta   90.000 
_cell_angle_gamma  90.000 
 
_shelx_F_squared_multiplier     1.000 
 
loop_ 
 _refln_index_h 
 _refln_index_k 
 _refln_index_l 
 _refln_F_squared_calc 
 _refln_F_squared_meas 
 _refln_F_squared_sigma 
 _refln_observed_status 
   2   0   0    32581.08    34691.39    462.35 o 
   4   0   0       21.05       33.89      2.61 o 
   6   0   0      314.63      303.84     19.23 o 
   8   0   0       15.71       15.60      3.28 o 
  10   0   0       36.24       33.74      6.88 o 
   1   1   0     5412.81     5939.26    594.76 o 
   2   1   0       47.76       37.44      1.89 o 
   3   1   0     1586.46     1801.04    104.92 o 
   4   1   0      392.33      371.85     22.50 o 
   5   1   0      526.63      546.00     15.55 o 
   6   1   0      199.73      199.21     12.08 o 
   7   1   0      113.39      114.65      8.73 o 
   8   1   0       75.15       76.71      4.85 o 
   9   1   0      239.01      205.58     18.50 o 
  10   1   0       42.62       45.59      7.89 o 
  11   1   0       10.95        9.17      5.48 o 
   0   2   0     7694.13     7623.22    895.37 o 
   1   2   0    16042.68    18455.55   1247.35 o 
   2   2   0     1495.74     1555.78    170.74 o 
   3   2   0      425.51      480.30     41.87 o 
   4   2   0     5101.11     5568.64    490.21 o 
   5   2   0      864.51      882.09     80.51 o 
   6   2   0     3495.02     3513.28    271.28 o 
   7   2   0        0.25       -0.18      1.26 o 
   8   2   0      505.87      460.80     30.17 o 
   9   2   0       41.79       42.60      4.14 o 
  10   2   0        0.09        5.60      4.07 o 
  11   2   0        1.34        2.04      3.69 o 
   1   3   0     1793.85     1900.50    108.59 o 
   2   3   0     1268.55     1522.78    118.60 o 
   3   3   0     2698.37     2805.46    318.91 o 
   4   3   0      967.59      891.59    100.53 o 
   5   3   0      456.08      408.48     38.32 o 
   6   3   0      558.45      475.75     36.43 o 
   7   3   0      527.32      497.29     40.40 o 
   8   3   0      261.01      243.81     13.39 o 
   9   3   0      183.09      184.24      9.36 o 
  10   3   0       40.38       36.95      5.75 o 
  11   3   0       14.85       18.97      5.86 o 
   0   4   0     7502.75     8415.13    246.68 o 
   1   4   0     3338.14     3827.22    149.59 o 
   2   4   0     8381.46     9488.87    686.90 o 
   3   4   0     1456.50     1672.05    210.02 o 
   4   4   0      404.95      383.19     40.21 o 
   5   4   0       68.15       65.79      4.88 o 
   6   4   0      183.22      189.09     16.21 o 
   7   4   0      639.61      559.75     55.47 o 
   8   4   0       66.36       58.18      5.90 o 
   9   4   0       16.49       11.59      3.70 o 
  10   4   0       48.89       55.46      6.78 o 
  11   4   0        0.50        4.07      4.97 o 
   1   5   0      100.73      107.78      4.19 o 
   2   5   0      445.37      423.89     43.88 o 
   3   5   0     2185.86     2359.47    212.68 o 
   4   5   0        8.78       12.15      4.36 o 
   5   5   0      239.35      228.61     20.37 o 
   6   5   0       45.55       44.94      4.26 o 
   7   5   0      317.74      343.23     11.84 o 
   8   5   0       13.40       15.64      4.05 o 
   9   5   0        4.22        8.86      3.67 o 
  10   5   0       25.21       28.77      5.80 o 
   0   6   0      999.32     1027.51     47.35 o 
   1   6   0      157.69      157.27      7.82 o 
   2   6   0     4706.45     5211.85    260.67 o 
   3   6   0      214.06      223.17     15.50 o 
   4   6   0     1515.14     1351.36    113.25 o 
   5   6   0        9.97        7.77      2.13 o 
   6   6   0      683.41      720.33     16.74 o 
   7   6   0        0.01        1.73      2.75 o 
   8   6   0        5.19        8.99      3.55 o 
   9   6   0        6.40       11.17      4.01 o 
  10   6   0        0.72        6.53      3.89 o 
   1   7   0        5.26        4.68      1.15 o 
   2   7   0       45.77       40.63      2.35 o 
   3   7   0      258.89      277.05      9.27 o 
   4   7   0      903.09      658.11    166.26 o 
   5   7   0       50.89       50.14      5.45 o 
   6   7   0       28.68       32.19      5.03 o 
   7   7   0      147.73      145.09      9.04 o 
   8   7   0        2.85        2.62      2.93 o 
   9   7   0       49.24       45.70      6.70 o 
  10   7   0       16.60       17.00      5.98 o 
   0   8   0     2664.52     2813.60    180.43 o 
   1   8   0      114.82      112.97      4.70 o 
   2   8   0     1316.32     1413.43     80.74 o 
   3   8   0       88.12       77.37      8.15 o 
   4   8   0      146.10      143.58     13.88 o 
   5   8   0        2.66        1.31      2.59 o 
   6   8   0       48.89       54.62      6.35 o 
   7   8   0       11.40       19.75      4.63 o 
   8   8   0       79.92       94.98     10.19 o 
   9   8   0        2.17        3.11      3.98 o 
   1   9   0        5.91        7.79      1.83 o 
   2   9   0      112.16      109.48      4.50 o 
   3   9   0        0.83        0.89      1.81 o 
   4   9   0        0.31        1.08      4.27 o 
   5   9   0      136.63      133.22      8.91 o 
   6   9   0        1.84       -1.84      3.14 o 
   7   9   0       47.52       45.84      6.98 o 
   8   9   0       25.05       30.18      6.14 o 
   9   9   0        8.01       17.60      6.57 o 
   0  10   0      320.34      307.46     23.54 o 
   1  10   0      132.20      131.81      6.43 o 
   2  10   0       67.62       64.82      4.60 o 
   3  10   0       50.43       47.81      5.53 o 
   4  10   0      608.07      605.06     56.35 o 
   5  10   0       16.19       14.48      4.37 o 
   6  10   0      340.58      329.82     28.78 o 
   7  10   0       21.93       20.01      5.88 o 
   8  10   0       73.71       81.26      9.50 o 
   1  11   0       33.52       38.07      3.22 o 
   2  11   0      270.44      268.53     32.09 o 
   3  11   0        8.52        4.92      3.19 o 
   4  11   0      307.22      291.35     22.73 o 
   5  11   0        0.00        0.04      3.06 o 
   6  11   0       60.10       57.91      8.91 o 
   7  11   0        1.62       -0.06      5.13 o 
   0  12   0      892.92      850.82    144.59 o 
   1  12   0        1.50        3.28      2.52 o 
   2  12   0      217.89      210.47     16.81 o 
   3  12   0       25.84       29.36      5.49 o 
   4  12   0        8.99       12.69      4.31 o 
   5  12   0       13.89       18.14      5.48 o 
   6  12   0       18.28       16.97      6.16 o 
   1  13   0        4.70        3.65      3.32 o 
   2  13   0       30.23       36.02      5.95 o 
   3  13   0       37.06       37.98      6.24 o 
   4  13   0        9.09       10.56      5.19 o 
   5  13   0       74.04       65.43      9.09 o 
   0  14   0       68.44       64.18     10.95 o 
   1  14   0        0.06       -2.16      4.33 o 
   2  14   0        3.50        4.73      4.57 o 
   1   0   1      494.75      551.41     30.52 o 
   2   0   1     4790.58     5421.50    283.80 o 
   3   0   1      438.63      424.25     11.46 o 
   4   0   1     3915.67     3794.24    277.10 o 
   5   0   1      192.16      166.93      6.29 o 
   6   0   1      226.65      239.40      8.64 o 
   7   0   1      388.40      388.72     22.79 o 
   8   0   1        0.45        1.50      1.50 o 
   9   0   1       79.67       75.67      4.87 o 
  10   0   1       24.76       22.41      6.11 o 
  11   0   1       25.71       32.60      7.77 o 
 -11   1   1        2.45        9.30      4.71 o 
 -10   1   1       52.62       59.00      6.54 o 
  -9   1   1       61.28       63.58      4.48 o 
  -8   1   1       37.46       37.37      3.59 o 
  -7   1   1      103.13      101.81      5.63 o 
  -6   1   1      168.50      159.85      9.98 o 
  -5   1   1      488.06      482.04     25.42 o 
  -4   1   1      631.52      708.34     16.60 o 
  -3   1   1      940.15     1001.04     18.78 o 
  -2   1   1     1813.46     1851.74     54.46 o 
  -1   1   1     2190.45     2674.91     31.26 o 
   0   1   1      105.83      104.54      7.53 o 
   1   1   1     2238.68     2546.92    160.69 o 
   2   1   1     1828.74     1941.17    142.99 o 
   3   1   1      958.86     1012.11     66.33 o 
   4   1   1      632.17      725.92     36.85 o 
   5   1   1      503.81      532.24     23.12 o 
   6   1   1      161.51      154.68      9.35 o 
   7   1   1       99.74      111.33     11.63 o 
   8   1   1       41.18       41.81      3.21 o 
   9   1   1       59.48       55.04      5.43 o 
  10   1   1       53.15       56.67      5.80 o 
 -11   2   1        0.17        4.58      3.82 o 
 -10   2   1       35.46       41.80      6.05 o 
  -9   2   1       11.94       19.21      4.15 o 
  -8   2   1       51.78       53.33      4.18 o 
  -7   2   1      206.88      179.73      9.14 o 
  -6   2   1       37.69       40.96      2.65 o 
  -5   2   1     1198.86     1142.56     50.99 o 
  -4   2   1      234.91      252.76     13.80 o 
  -3   2   1     2032.91     2013.81    104.10 o 
  -2   2   1     1047.84     1033.35    117.22 o 
  -1   2   1     3670.58     4909.06     36.48 o 
   0   2   1       90.96       80.56      2.63 o 
   1   2   1     3645.50     3982.96    191.02 o 
   2   2   1     1015.75     1104.85     79.63 o 
   3   2   1     2024.72     2126.90    213.20 o 
   4   2   1      243.52      256.12     18.10 o 
   5   2   1     1182.49     1117.59     67.63 o 
   6   2   1       36.18       35.22      3.01 o 
   7   2   1      205.11      193.90     12.56 o 
   8   2   1       48.66       53.50      3.56 o 
   9   2   1       11.64       17.35      3.02 o 
  10   2   1       35.73       44.18      7.89 o 
  11   2   1        0.15        6.62      5.35 o 
 -11   3   1        6.08       11.97      5.60 o 
 -10   3   1       87.53       97.02      7.85 o 
  -9   3   1        3.84        5.88      3.00 o 
  -8   3   1       71.75       84.10      6.41 o 
  -7   3   1      265.27      240.02     13.63 o 
  -6   3   1      224.91      202.97     10.44 o 
  -5   3   1       96.64       98.88      5.49 o 
  -4   3   1      542.98      524.94     37.42 o 
  -3   3   1      317.98      295.62     36.15 o 
  -2   3   1     2710.55     2820.46    312.97 o 
  -1   3   1     2178.12     2124.68    395.27 o 
   0   3   1     4976.38     5175.47    161.32 o 
   1   3   1     2204.29     2270.74     72.41 o 
   2   3   1     2669.80     2879.49    213.35 o 
   3   3   1      319.16      312.85     26.98 o 
   4   3   1      554.59      541.90     50.47 o 
   5   3   1       94.85       98.34      7.74 o 
   6   3   1      220.90      208.02     14.21 o 
   7   3   1      263.36      252.77     11.89 o 
   8   3   1       72.80       69.00      4.47 o 
   9   3   1        4.31        6.14      3.01 o 
  10   3   1       87.15       91.55      9.93 o 
  11   3   1        6.29        8.40      4.97 o 
 -11   4   1       30.06       33.27      6.51 o 
 -10   4   1        8.83        8.95      3.79 o 
  -9   4   1       91.39      101.99      7.49 o 
  -8   4   1      151.05      143.93     12.54 o 
  -7   4   1      181.51      186.78     12.42 o 
  -6   4   1      420.62      386.40     33.27 o 
  -5   4   1      231.11      205.25     14.61 o 
  -4   4   1      381.47      332.87     43.78 o 
  -3   4   1      880.10      906.11    106.52 o 
  -2   4   1      207.67      198.42     49.00 o 
  -1   4   1     1525.76     1506.75    125.51 o 
   0   4   1      726.28      707.31     20.29 o 
   1   4   1     1491.20     1551.66     89.29 o 
   2   4   1      189.36      188.15     13.12 o 
   3   4   1      894.85      999.68     87.16 o 
   4   4   1      371.42      319.38     36.82 o 
   5   4   1      234.91      195.98     18.78 o 
   6   4   1      425.07      381.03     37.24 o 
   7   4   1      184.36      158.30     17.53 o 
   8   4   1      149.74      137.05     12.15 o 
   9   4   1       91.19      103.75      7.51 o 
  10   4   1        8.78        8.23      3.60 o 
  11   4   1       29.48       40.11      9.04 o 
 -10   5   1       36.23       45.68      6.70 o 
  -9   5   1       73.79       85.11      7.37 o 
  -8   5   1       43.09       44.83      8.66 o 
  -7   5   1       69.94       75.23      6.16 o 
  -6   5   1      814.53      813.32     17.01 o 
  -5   5   1      349.65      310.36     21.98 o 
  -4   5   1      279.55      236.33     26.59 o 
  -3   5   1      275.30      312.01     11.21 o 
  -2   5   1      523.78      523.50     53.37 o 
  -1   5   1        5.00       10.02      1.23 o 
   0   5   1     1586.04     1645.34     44.74 o 
   1   5   1        3.76        6.32      1.07 o 
   2   5   1      533.76      605.24     24.14 o 
   3   5   1      291.96      272.55     19.35 o 
   4   5   1      269.66      221.86     27.63 o 
   5   5   1      357.81      332.61     30.67 o 
   6   5   1      819.42      722.07     68.44 o 
   7   5   1       66.09       69.43      8.34 o 
   8   5   1       43.06       43.40      5.58 o 
   9   5   1       73.39       78.64      7.10 o 
  10   5   1       36.50       44.60      6.63 o 
 -10   6   1       27.65       34.26      6.49 o 
  -9   6   1       74.12       85.06     10.06 o 
  -8   6   1       58.58       66.19      6.84 o 
  -7   6   1      192.23      199.10      9.68 o 
  -6   6   1      292.87      301.45     10.98 o 
  -5   6   1      991.49     1006.04     18.64 o 
  -4   6   1       41.33       39.25      3.66 o 
  -3   6   1      144.01      131.39      9.59 o 
  -2   6   1      499.97      528.65     36.63 o 
  -1   6   1     1056.93     1121.50     55.57 o 
   0   6   1      129.05      125.89      5.61 o 
   1   6   1     1060.98     1126.48     56.00 o 
   2   6   1      511.11      547.48     26.27 o 
   3   6   1      150.86      139.74      9.04 o 
   4   6   1       40.61       39.65      3.38 o 
   5   6   1      988.80      908.93     88.47 o 
   6   6   1      295.09      285.06     32.15 o 
   7   6   1      191.77      192.68     10.19 o 
   8   6   1       62.32       68.84      6.61 o 
   9   6   1       74.09       79.87      7.47 o 
  10   6   1       26.41       23.63      5.57 o 
 -10   7   1       27.32       33.88      7.33 o 
  -9   7   1        3.38        6.05      3.77 o 
  -8   7   1        8.25        4.28      3.30 o 
  -7   7   1       41.42       45.30      5.89 o 
  -6   7   1      225.41      230.63     10.31 o 
  -5   7   1        4.43        5.73      3.02 o 
  -4   7   1       75.21       66.68      4.39 o 
  -3   7   1       61.47       66.28      3.32 o 
  -2   7   1      245.12      250.36     15.29 o 
  -1   7   1      530.91      563.63     27.32 o 
   0   7   1     2598.33     2745.78    106.14 o 
   1   7   1      517.91      562.18     19.96 o 
   2   7   1      243.92      222.87     22.71 o 
   3   7   1       56.54       59.09      4.03 o 
   4   7   1       77.26       66.28      5.81 o 
   5   7   1        5.86        7.33      2.24 o 
   6   7   1      228.10      227.04     18.46 o 
   7   7   1       43.86       44.75      5.81 o 
   8   7   1        8.38        7.40      3.63 o 
   9   7   1        2.86        4.79      3.47 o 
  10   7   1       27.90       22.78      6.34 o 
  -9   8   1        4.85        5.44      4.70 o 
  -8   8   1       20.01       23.90      7.13 o 
  -7   8   1       13.51       13.13      4.54 o 
  -6   8   1        9.11        9.70      3.96 o 
  -5   8   1       79.33       78.20      6.31 o 
  -4   8   1      140.10      130.56      6.37 o 
  -3   8   1      171.30      170.18     12.92 o 
  -2   8   1      207.38      194.11      5.29 o 
  -1   8   1     1154.89     1171.73     52.48 o 
   0   8   1      729.54      721.56     26.44 o 
   1   8   1     1176.60     1209.81     54.11 o 
   2   8   1      201.03      192.87     10.66 o 
   3   8   1      174.99      168.85      9.94 o 
   4   8   1      138.29      133.83     21.90 o 
   5   8   1       80.62       80.00      6.70 o 
   6   8   1        9.52        9.55      3.43 o 
   7   8   1       13.50       17.70      4.31 o 
   8   8   1       19.50       26.50      5.42 o 
   9   8   1        5.12        7.09      4.62 o 
  -9   9   1       63.02       65.22      9.14 o 
  -8   9   1       36.87       35.68      7.20 o 
  -7   9   1       26.48       24.70      5.89 o 
  -6   9   1      141.43      143.78     12.03 o 
  -5   9   1       73.39       73.73      6.62 o 
  -4   9   1      195.18      177.77     11.23 o 
  -3   9   1      123.93      117.27      8.85 o 
  -2   9   1       83.65       80.70      4.60 o 
  -1   9   1        6.93        7.70      1.67 o 
   0   9   1       28.90       26.52      2.66 o 
   1   9   1        5.56        5.60      1.62 o 
   2   9   1       83.77       80.34      8.88 o 
   3   9   1      129.70      130.58     10.28 o 
   4   9   1      195.32      180.42     15.98 o 
   5   9   1       74.29       70.62      8.15 o 
   6   9   1      137.46      126.89     11.33 o 
   7   9   1       25.15       28.29      5.50 o 
   8   9   1       36.33       39.80      6.71 o 
   9   9   1       62.20       61.31      8.69 o 
  -8  10   1       57.82       57.57      8.78 o 
  -7  10   1       76.60       83.16      8.95 o 
  -6  10   1       50.95       48.61      6.65 o 
  -5  10   1       39.64       45.95      6.18 o 
  -4  10   1       12.73       12.75      3.92 o 
  -3  10   1       25.46       26.41      3.71 o 
  -2  10   1       31.85       34.99      3.80 o 
  -1  10   1       24.64       25.71      2.86 o 
   0  10   1       29.14       36.89      2.84 o 
   1  10   1       25.03       24.22      2.47 o 
   2  10   1       34.99       37.37      3.80 o 
   3  10   1       25.71       27.36      3.78 o 
   4  10   1       11.52        9.80      4.71 o 
   5  10   1       39.20       42.09      6.02 o 
   6  10   1       52.18       57.63      7.60 o 
   7  10   1       76.64       73.85      8.59 o 
   8  10   1       59.00       65.34      8.78 o 
  -7  11   1       23.77       24.83      6.72 o 
  -6  11   1       15.63       16.36      4.92 o 
  -5  11   1        1.22        1.99      2.78 o 
  -4  11   1        8.94       12.53      4.06 o 
  -3  11   1       11.49        9.05      3.55 o 
  -2  11   1      190.18      192.74      9.02 o 
  -1  11   1       88.39       80.69      5.37 o 
   0  11   1      464.13      433.19     27.11 o 
   1  11   1       85.96       81.98      5.26 o 
   2  11   1      191.78      197.54     14.96 o 
   3  11   1       10.40       14.15      4.17 o 
   4  11   1        8.62        9.29      3.88 o 
   5  11   1        0.90        1.03      2.96 o 
   6  11   1       16.52       17.76      5.80 o 
   7  11   1       23.19       22.99      7.39 o 
  -6  12   1       10.35       11.91      5.90 o 
  -5  12   1        7.02        7.75      4.28 o 
  -4  12   1       23.76       25.15      5.32 o 
  -3  12   1        6.62       10.88      3.94 o 
  -2  12   1       58.55       55.58      7.45 o 
  -1  12   1       51.84       51.94      4.35 o 
   0  12   1        0.02        0.36      2.31 o 
   1  12   1       49.78       48.44      4.78 o 
   2  12   1       59.87       64.02      5.64 o 
   3  12   1        6.85        9.68      3.72 o 
   4  12   1       24.13       23.40      5.37 o 
   5  12   1        7.58       10.12      4.52 o 
   6  12   1       10.51        7.46      5.46 o 
  -5  13   1        5.38        6.60      5.92 o 
  -4  13   1       12.59        7.85      4.97 o 
  -3  13   1       15.73       17.27      4.71 o 
  -2  13   1       12.29        9.62      4.07 o 
  -1  13   1       55.52       50.68      8.66 o 
   0  13   1        0.45        1.80      2.44 o 
   1  13   1       56.69       62.34      7.09 o 
   2  13   1       11.95        8.87      4.08 o 
   3  13   1       16.24       14.61      4.80 o 
   4  13   1       13.00        8.66      5.17 o 
   5  13   1        5.49        5.23      5.99 o 
  -2  14   1       49.88       48.39     10.06 o 
  -1  14   1        0.12        2.16      4.84 o 
   0  14   1        0.28       -1.02      4.07 o 
   1  14   1        0.13        1.46      4.10 o 
   2  14   1       49.58       48.79      7.77 o 
   0   0   2       25.95       21.26      1.53 o 
   1   0   2     2009.30     2136.84     50.11 o 
   2   0   2      590.21      626.23     33.65 o 
   3   0   2     1150.97     1383.64     83.13 o 
   4   0   2      750.24      872.64     29.65 o 
   5   0   2        0.27        0.82      1.04 o 
   6   0   2       72.26       77.72      6.43 o 
   7   0   2      116.98       92.70      4.57 o 
   8   0   2        0.00        2.01      1.69 o 
   9   0   2      139.29      125.87      8.57 o 
  10   0   2        7.52        8.34      3.46 o 
  11   0   2       13.10       18.59      5.86 o 
 -11   1   2       17.38       22.28      6.37 o 
 -10   1   2       31.94       42.38      5.98 o 
  -9   1   2       11.61       12.35      3.60 o 
  -8   1   2      461.67      423.24     25.57 o 
  -7   1   2      129.56      118.94      5.07 o 
  -6   1   2      456.88      427.66     22.61 o 
  -5   1   2     1914.76     2067.72     65.03 o 
  -4   1   2     1026.95     1043.35     31.15 o 
  -3   1   2      580.93      633.08     19.03 o 
  -2   1   2      734.43      832.83     23.64 o 
  -1   1   2     6208.25     6781.38    182.84 o 
   0   1   2     7309.17     7542.68    264.55 o 
   1   1   2     6159.00     6388.26    285.92 o 
   2   1   2      766.30      849.38     60.41 o 
   3   1   2      581.35      640.99     40.54 o 
   4   1   2     1046.72     1038.00     67.49 o 
   5   1   2     1912.89     2054.57    111.84 o 
   6   1   2      462.22      436.33     21.18 o 
   7   1   2      130.79      130.64     14.70 o 
   8   1   2      461.93      436.70     15.92 o 
   9   1   2       11.78       12.51      2.86 o 
  10   1   2       32.01       34.76      7.00 o 
  11   1   2       18.06       12.48      5.86 o 
 -11   2   2       54.39       51.76      7.02 o 
 -10   2   2        7.10        9.33      3.66 o 
  -9   2   2      403.41      360.08     40.68 o 
  -8   2   2      148.17      142.12     14.83 o 
  -7   2   2      244.91      217.16     11.51 o 
  -6   2   2      116.38      110.67      8.64 o 
  -5   2   2      309.95      291.07     17.99 o 
  -4   2   2      541.08      592.85     23.80 o 
  -3   2   2      729.11      708.70     30.76 o 
  -2   2   2       48.79       51.37      5.90 o 
  -1   2   2      545.16      628.61      7.83 o 
   0   2   2      830.42      832.78     59.64 o 
   1   2   2      539.59      548.97     17.40 o 
   2   2   2       52.84       62.23      2.70 o 
   3   2   2      713.83      755.93     57.80 o 
   4   2   2      543.16      596.53     45.21 o 
   5   2   2      311.06      300.99     21.03 o 
   6   2   2      116.73      113.41      7.88 o 
   7   2   2      243.72      235.70     14.21 o 
   8   2   2      147.64      140.01      7.76 o 
   9   2   2      402.86      342.49     26.29 o 
  10   2   2        7.55       10.65      3.88 o 
 -11   3   2        2.82        5.66      4.71 o 
 -10   3   2       25.67       39.81      6.14 o 
  -9   3   2        3.77        2.95      2.72 o 
  -8   3   2      266.88      257.43     11.52 o 
  -7   3   2      226.22      218.89      9.09 o 
  -6   3   2     1250.24     1111.27     83.49 o 
  -5   3   2      160.53      160.34     11.68 o 
  -4   3   2      799.16      765.79     51.41 o 
  -3   3   2       72.56       71.85      7.26 o 
  -2   3   2      846.46      986.12     25.28 o 
  -1   3   2     1727.92     1924.62    187.83 o 
   0   3   2      841.24      843.82     57.78 o 
   1   3   2     1730.92     1817.18     57.22 o 
   2   3   2      857.86      830.80     54.50 o 
   3   3   2       71.01       83.77      6.14 o 
   4   3   2      786.26      830.41     63.68 o 
   5   3   2      170.86      183.07     15.00 o 
   6   3   2     1248.42     1194.11     76.60 o 
   7   3   2      231.61      213.42      8.32 o 
   8   3   2      271.11      263.69     14.34 o 
   9   3   2        3.50        4.24      2.28 o 
  10   3   2       26.24       45.20      8.15 o 
 -11   4   2        6.10        7.88      5.23 o 
 -10   4   2       12.75       20.50      4.92 o 
  -9   4   2        7.70        7.93      3.57 o 
  -8   4   2        8.81       12.49      3.74 o 
  -7   4   2       67.04       68.12      5.83 o 
  -6   4   2      108.71      106.60      6.52 o 
  -5   4   2      129.96      109.23     11.56 o 
  -4   4   2       93.62       74.82      9.01 o 
  -3   4   2     1510.63     1583.91    174.70 o 
  -2   4   2     1110.40     1266.29     15.21 o 
  -1   4   2      105.38      100.95      6.08 o 
   0   4   2      221.29      239.27      8.80 o 
   1   4   2      114.11      112.65      3.61 o 
   2   4   2     1105.28     1075.42     59.15 o 
   3   4   2     1530.79     1701.62    130.49 o 
   4   4   2       88.70       81.63      5.77 o 
   5   4   2      127.67      112.97     10.92 o 
   6   4   2      110.41      103.67      7.81 o 
   7   4   2       65.82       66.21      4.06 o 
   8   4   2        8.21        7.93      2.35 o 
   9   4   2        7.81        9.11      3.68 o 
  10   4   2       12.94       22.28      6.11 o 
  11   4   2        6.57       12.10      7.00 o 
 -10   5   2        4.53        7.41      3.99 o 
  -9   5   2        1.43        0.89      2.62 o 
  -8   5   2       17.02       23.35      4.59 o 
  -7   5   2       87.12       95.24      6.92 o 
  -6   5   2     1158.25     1156.48     31.71 o 
  -5   5   2      648.64      656.35     14.50 o 
  -4   5   2     1204.53     1194.51    130.47 o 
  -3   5   2      278.07      306.51      8.60 o 
  -2   5   2     2120.04     2390.36    223.25 o 
  -1   5   2     1263.04     1303.88     87.12 o 
   0   5   2      244.13      228.64      3.93 o 
   1   5   2     1264.61     1373.51     37.50 o 
   2   5   2     2121.10     2368.95    104.20 o 
   3   5   2      280.28      274.16     23.01 o 
   4   5   2     1189.79     1267.94    101.80 o 
   5   5   2      649.75      593.62     58.67 o 
   6   5   2     1153.52     1027.69     83.13 o 
   7   5   2       85.44       84.49      4.87 o 
   8   5   2       17.12       21.06      3.49 o 
   9   5   2        1.47        0.92      2.97 o 
  10   5   2        4.88        3.23      3.47 o 
 -10   6   2       30.52       40.04      7.10 o 
  -9   6   2      159.71      159.15      9.91 o 
  -8   6   2       98.37      104.05      7.83 o 
  -7   6   2      211.68      209.27      9.90 o 
  -6   6   2      110.51      114.56      7.52 o 
  -5   6   2      175.70      167.42      8.01 o 
  -4   6   2       65.91       75.00      5.25 o 
  -3   6   2      448.90      453.97     11.97 o 
  -2   6   2       55.56       63.48      2.92 o 
  -1   6   2     1125.97     1109.38     51.61 o 
   0   6   2      107.59       92.94      4.36 o 
   1   6   2     1126.86     1196.77     39.98 o 
   2   6   2       53.29       61.09      4.33 o 
   3   6   2      442.67      392.42     27.64 o 
   4   6   2       65.55       66.68      5.37 o 
   5   6   2      176.26      156.97     17.97 o 
   6   6   2      110.93      106.25     14.00 o 
   7   6   2      206.57      198.96     18.26 o 
   8   6   2       99.87      108.35     22.86 o 
   9   6   2      159.22      155.98      9.66 o 
  10   6   2       30.91       35.40      6.49 o 
 -10   7   2       26.35       29.69      7.05 o 
  -9   7   2       44.43       53.04      7.14 o 
  -8   7   2       80.84       84.68      7.43 o 
  -7   7   2        4.64        4.48      3.39 o 
  -6   7   2      387.02      369.52     12.79 o 
  -5   7   2      529.22      493.34     13.78 o 
  -4   7   2      185.02      158.34     10.37 o 
  -3   7   2        9.51        8.43      1.73 o 
  -2   7   2      357.91      358.61     18.38 o 
  -1   7   2      510.67      476.27     21.80 o 
   0   7   2       50.15       45.94      3.64 o 
   1   7   2      502.14      447.86     34.66 o 
   2   7   2      359.15      364.61     18.51 o 
   3   7   2        8.91       14.41      2.59 o 
   4   7   2      182.83      169.02     10.78 o 
   5   7   2      531.46      455.52     42.28 o 
   6   7   2      385.63      356.65     36.61 o 
   7   7   2        4.29        4.89      3.23 o 
   8   7   2       81.08       88.19     14.26 o 
   9   7   2       43.99       54.15      6.97 o 
  10   7   2       26.42       33.62      7.06 o 
  -9   8   2        6.29        4.00      4.22 o 
  -8   8   2       23.80       24.48      6.09 o 
  -7   8   2       31.24       31.15      5.76 o 
  -6   8   2        7.20        9.30      3.49 o 
  -5   8   2       99.13      105.53      7.16 o 
  -4   8   2       98.58       84.71     11.40 o 
  -3   8   2      450.98      422.14     35.14 o 
  -2   8   2       61.83       58.59      3.38 o 
  -1   8   2      254.35      241.07     10.10 o 
   0   8   2      269.86      264.80     15.69 o 
   1   8   2      250.88      241.54     14.81 o 
   2   8   2       63.62       59.59      3.87 o 
   3   8   2      454.20      498.69     33.15 o 
   4   8   2      101.38       85.63      5.23 o 
   5   8   2       99.91       94.08      5.26 o 
   6   8   2        8.20       10.05      3.57 o 
   7   8   2       30.67       34.31      6.24 o 
   8   8   2       24.80       31.16      6.43 o 
   9   8   2        6.04        7.44      4.45 o 
  -9   9   2        1.12        1.91      7.89 o 
  -8   9   2       52.86       56.65      8.10 o 
  -7   9   2       96.14      110.10      9.14 o 
  -6   9   2       42.36       50.85      6.48 o 
  -5   9   2      152.45      173.51      9.36 o 
  -4   9   2      187.07      165.19     14.04 o 
  -3   9   2      188.89      171.77     11.83 o 
  -2   9   2      269.31      241.53     19.30 o 
  -1   9   2      140.04      139.08      7.02 o 
   0   9   2      937.56      889.77     47.86 o 
   1   9   2      141.46      135.64      9.81 o 
   2   9   2      262.95      242.99     21.82 o 
   3   9   2      187.39      178.46      9.23 o 
   4   9   2      182.13      183.08     17.95 o 
   5   9   2      152.19      156.76     21.97 o 
   6   9   2       41.71       50.71      9.36 o 
   7   9   2       95.98      121.08     21.20 o 
   8   9   2       52.67       66.29     12.86 o 
   9   9   2        1.17        1.61      5.21 o 
  -8  10   2        1.88        2.92      5.60 o 
  -7  10   2       27.23       33.63      6.43 o 
  -6  10   2        8.11        9.21      4.10 o 
  -5  10   2        8.07        6.25      3.55 o 
  -4  10   2       19.00       21.63      5.73 o 
  -3  10   2      189.81      177.19      9.20 o 
  -2  10   2      129.57      124.36      7.22 o 
  -1  10   2      190.28      186.83      9.31 o 
   0  10   2      159.74      155.59      9.14 o 
   1  10   2      184.87      178.50      9.63 o 
   2  10   2      127.26      125.98     11.93 o 
   3  10   2      188.06      185.63     13.57 o 
   4  10   2       18.74       22.30      3.82 o 
   5  10   2        8.14        5.30      3.91 o 
   6  10   2        8.17       12.32      4.97 o 
   7  10   2       26.80       36.85      6.38 o 
   8  10   2        1.75        1.30      4.95 o 
  -7  11   2       17.95       18.53      6.21 o 
  -6  11   2       31.49       38.59      6.70 o 
  -5  11   2       11.39       13.12      5.60 o 
  -4  11   2       85.48      100.15      7.79 o 
  -3  11   2       34.88       38.71      4.52 o 
  -2  11   2       26.92       29.74      3.94 o 
  -1  11   2       81.19       78.55      6.45 o 
   0  11   2      281.03      277.99     21.15 o 
   1  11   2       81.27       81.88      5.50 o 
   2  11   2       26.29       31.46      4.23 o 
   3  11   2       34.53       34.90      4.50 o 
   4  11   2       85.23       89.19      8.03 o 
   5  11   2       10.72        6.25      3.81 o 
   6  11   2       31.98       37.77      7.07 o 
   7  11   2       18.24       12.16      6.17 o 
  -6  12   2       65.73       60.05      8.55 o 
  -5  12   2       14.69       20.80      5.35 o 
  -4  12   2       45.11       46.94      6.75 o 
  -3  12   2       32.51       39.84      5.89 o 
  -2  12   2        0.49        1.49      2.61 o 
  -1  12   2      110.75      100.24      7.47 o 
   0  12   2        1.77        1.27      2.29 o 
   1  12   2      113.22      107.66      6.60 o 
   2  12   2        0.40        1.08      2.48 o 
   3  12   2       33.58       35.45      4.87 o 
   4  12   2       45.73       46.50      6.79 o 
   5  12   2       14.51       19.18      5.56 o 
   6  12   2       67.13       60.39      8.75 o 
  -4  13   2       33.78       40.19      7.20 o 
  -3  13   2       44.80       50.62      6.94 o 
  -2  13   2       55.65       51.44      9.04 o 
  -1  13   2       58.41       58.91      6.83 o 
   0  13   2       69.77       73.75      8.28 o 
   1  13   2       58.59       57.52      7.07 o 
   2  13   2       55.59       58.60      7.27 o 
   3  13   2       43.94       47.20      7.12 o 
   4  13   2       34.18       38.05      7.28 o 
  -2  14   2        6.94       12.48      6.75 o 
   0  14   2        0.00        1.75      3.96 o 
   1  14   2       12.95       16.62      5.60 o 
   2  14   2        6.67        4.90      5.48 o 
   1   0   3    11000.08    10813.90    126.54 o 
   2   0   3     1175.16     1282.24     63.88 o 
   3   0   3      538.16      630.21     36.17 o 
   4   0   3     1605.43     1732.00     84.43 o 
   5   0   3     1579.75     1731.00     64.53 o 
   6   0   3       13.02       14.79      1.87 o 
   7   0   3       39.68       39.66      3.33 o 
   8   0   3       11.33       12.50      2.46 o 
   9   0   3        6.46        5.33      2.90 o 
  10   0   3        4.43        4.07      2.78 o 
  11   0   3        6.24       11.08      4.97 o 
 -11   1   3       13.94       13.61      4.34 o 
 -10   1   3        1.28        2.70      2.87 o 
  -9   1   3       98.59      104.01      7.32 o 
  -8   1   3        0.59        2.63      2.50 o 
  -7   1   3      262.29      251.31      7.15 o 
  -6   1   3       73.82       74.20      5.56 o 
  -5   1   3     1078.74     1080.38     28.64 o 
  -4   1   3      789.45      939.30     30.43 o 
  -3   1   3     8452.49     9897.84    404.26 o 
  -2   1   3      482.41      543.55     25.85 o 
  -1   1   3     7608.77     8183.10    155.67 o 
   0   1   3     1152.08     1185.44     76.31 o 
   1   1   3     7615.20     7690.40    160.43 o 
   2   1   3      486.17      508.58     44.66 o 
   3   1   3     8485.37     9371.74    850.12 o 
   4   1   3      779.40      922.62     79.49 o 
   5   1   3     1063.37     1010.55     75.07 o 
   6   1   3       77.90       81.84      6.41 o 
   7   1   3      263.71      252.66     10.24 o 
   8   1   3        0.48        0.76      1.64 o 
   9   1   3       99.77      107.07      5.65 o 
  10   1   3        1.41       -0.40      2.80 o 
  11   1   3       14.21       14.52      5.35 o 
 -11   2   3       31.63       36.04      6.47 o 
 -10   2   3       65.15       64.27      7.09 o 
  -9   2   3       24.05       26.27      4.80 o 
  -8   2   3      140.76      132.11      7.68 o 
  -7   2   3      366.77      341.27     43.23 o 
  -6   2   3      364.46      330.49     20.21 o 
  -5   2   3      787.66      771.13     34.99 o 
  -4   2   3     1163.44     1245.29     53.10 o 
  -3   2   3      329.45      322.63     16.06 o 
  -2   2   3      258.15      316.29     14.35 o 
  -1   2   3     4604.97     5211.50    163.56 o 
   0   2   3     7005.49     7512.91    453.82 o 
   1   2   3     4585.78     4558.52    228.04 o 
   2   2   3      258.94      270.36     16.41 o 
   3   2   3      322.49      359.85     30.05 o 
   4   2   3     1162.65     1258.82     87.03 o 
   5   2   3      779.07      772.91     49.29 o 
   6   2   3      365.16      354.73     20.77 o 
   7   2   3      358.27      341.89     18.34 o 
   8   2   3      141.68      143.85      6.54 o 
   9   2   3       23.62       23.31      3.49 o 
  10   2   3       63.84       60.99      8.91 o 
 -11   3   3       33.54       42.36      7.18 o 
 -10   3   3       33.61       31.71      5.63 o 
  -9   3   3      152.03      144.19     16.49 o 
  -8   3   3       62.65       69.69      6.43 o 
  -7   3   3       74.32       72.03     12.67 o 
  -6   3   3       30.71       29.64      3.97 o 
  -5   3   3      628.34      562.33     41.62 o 
  -4   3   3      747.43      782.45     47.99 o 
  -3   3   3     2905.53     2880.07    288.11 o 
  -2   3   3     1185.25     1430.34     49.66 o 
  -1   3   3     3444.22     4154.42    131.98 o 
   0   3   3      382.64      392.81     25.86 o 
   1   3   3     3398.38     3634.91    170.45 o 
   2   3   3     1198.10     1326.24     78.00 o 
   3   3   3     2879.83     3116.97    228.56 o 
   4   3   3      745.20      836.01     70.56 o 
   5   3   3      636.90      609.59     49.86 o 
   6   3   3       30.02       25.06      2.57 o 
   7   3   3       80.95       78.52      6.82 o 
   8   3   3       62.14       67.04      5.39 o 
   9   3   3      152.39      135.36      9.51 o 
  10   3   3       33.57       27.43      4.57 o 
 -11   4   3        8.70        8.93      5.42 o 
 -10   4   3       37.39       49.92      6.93 o 
  -9   4   3       32.22       25.21      5.02 o 
  -8   4   3       44.46       49.16      5.89 o 
  -7   4   3      209.87      206.46     11.40 o 
  -6   4   3      864.92      862.66     63.28 o 
  -5   4   3      345.45      305.37      9.72 o 
  -4   4   3      820.94      748.57     78.88 o 
  -3   4   3       49.81       54.36      3.96 o 
  -2   4   3      654.28      812.26     25.66 o 
  -1   4   3      203.65      215.10     15.48 o 
   0   4   3      124.69      138.62      7.70 o 
   1   4   3      219.97      226.44     10.66 o 
   2   4   3      637.69      694.94     34.25 o 
   3   4   3       47.17       45.11      4.16 o 
   4   4   3      828.59      875.23     71.66 o 
   5   4   3      341.90      313.34     23.10 o 
   6   4   3      869.00      787.45     63.83 o 
   7   4   3      209.69      200.90     13.66 o 
   8   4   3       45.33       47.12      3.71 o 
   9   4   3       32.77       31.06      4.02 o 
  10   4   3       36.50       51.57      9.04 o 
 -10   5   3       10.80       11.80      5.09 o 
  -9   5   3       44.18       51.48      6.69 o 
  -8   5   3        1.31        3.94      3.00 o 
  -7   5   3       15.33       17.09      4.00 o 
  -6   5   3      511.48      525.84     23.75 o 
  -5   5   3      460.47      462.52     12.33 o 
  -4   5   3      208.75      247.11      9.80 o 
  -3   5   3     1247.51     1380.74     35.08 o 
  -2   5   3      141.32      145.40     13.99 o 
  -1   5   3     2293.67     2409.82    180.21 o 
   0   5   3       19.28       22.17      1.56 o 
   1   5   3     2314.48     2507.15     78.44 o 
   2   5   3      142.11      141.69      6.63 o 
   3   5   3     1281.47     1282.36     68.77 o 
   4   5   3      206.19      213.58     15.20 o 
   5   5   3      469.13      450.12     41.44 o 
   6   5   3      505.99      465.25     46.30 o 
   7   5   3       17.60       16.43      2.60 o 
   8   5   3        1.18        3.56      2.13 o 
   9   5   3       41.89       47.93      6.26 o 
  10   5   3       10.65        7.77      4.71 o 
 -10   6   3       50.87       57.66      8.10 o 
  -9   6   3        1.98        6.34      3.45 o 
  -8   6   3       33.20       34.83      8.15 o 
  -7   6   3        8.01        5.91      3.50 o 
  -6   6   3      293.52      307.88     11.52 o 
  -5   6   3      140.29      146.83      7.56 o 
  -4   6   3       96.02      111.42      6.21 o 
  -3   6   3      253.45      252.87     20.92 o 
  -2   6   3       91.34      102.25      6.12 o 
  -1   6   3      615.65      614.72     34.81 o 
   0   6   3      168.53      172.40      7.45 o 
   1   6   3      627.10      635.88     20.66 o 
   2   6   3       92.83      101.24      5.69 o 
   3   6   3      250.28      233.86     15.48 o 
   4   6   3       96.10       97.03      7.28 o 
   5   6   3      139.39      133.26     15.38 o 
   6   6   3      294.59      278.42     23.36 o 
   7   6   3        7.95        5.38      2.00 o 
   8   6   3       34.72       37.28      4.16 o 
   9   6   3        1.99        5.40      3.60 o 
  10   6   3       51.51       67.61     11.40 o 
 -10   7   3        5.49        5.60      8.15 o 
  -9   7   3       58.09       63.23      7.82 o 
  -8   7   3        4.85        5.45      4.02 o 
  -7   7   3       94.11      104.55      8.01 o 
  -6   7   3       12.23       13.42      3.73 o 
  -5   7   3      331.97      325.96     11.34 o 
  -4   7   3       20.77       20.31      2.86 o 
  -3   7   3      646.62      593.69     25.66 o 
  -2   7   3      103.37      103.81      5.41 o 
  -1   7   3      677.67      681.35     37.16 o 
   0   7   3     1441.03     1346.01     39.74 o 
   1   7   3      671.55      686.42     30.21 o 
   2   7   3      107.38      110.55      6.33 o 
   3   7   3      626.17      643.98     39.93 o 
   4   7   3       21.15       27.27      6.49 o 
   5   7   3      327.80      310.73     23.98 o 
   6   7   3       12.53       12.43      2.73 o 
   7   7   3       92.01       93.41     11.15 o 
   8   7   3        5.04        6.51      3.44 o 
   9   7   3       58.54       72.41      7.81 o 
  10   7   3        5.20        5.74      5.13 o 
  -9   8   3        4.57        4.13      5.26 o 
  -8   8   3        1.98        2.29      4.41 o 
  -7   8   3       36.53       35.89      6.08 o 
  -6   8   3       58.37       60.00      6.44 o 
  -5   8   3       47.71       46.28      5.58 o 
  -4   8   3      283.93      250.07     25.93 o 
  -3   8   3       62.48       66.71      3.72 o 
  -2   8   3      174.56      172.53     10.60 o 
  -1   8   3      427.84      437.38     21.52 o 
   0   8   3       73.04       79.02      3.45 o 
   1   8   3      410.76      415.34     18.85 o 
   2   8   3      180.90      163.85     10.40 o 
   3   8   3       62.49       66.55      4.90 o 
   4   8   3      283.73      265.82     21.47 o 
   5   8   3       47.65       45.85      3.71 o 
   6   8   3       56.48       51.18      5.91 o 
   7   8   3       35.24       31.74      5.54 o 
   8   8   3        1.70        3.25      3.52 o 
   9   8   3        4.42        6.24      4.55 o 
  -8   9   3        2.58        2.99      5.09 o 
  -7   9   3       59.22       69.59      7.61 o 
  -6   9   3       11.40       15.12      4.37 o 
  -5   9   3       82.58       91.49      8.15 o 
  -4   9   3       31.76       32.35      4.65 o 
  -3   9   3      376.83      364.13     28.71 o 
  -2   9   3      105.11      103.51      5.68 o 
  -1   9   3      409.40      379.83     11.89 o 
   0   9   3      224.58      204.44     10.80 o 
   1   9   3      420.10      393.63     23.40 o 
   2   9   3      107.19      104.94      8.22 o 
   3   9   3      388.05      394.92     33.39 o 
   4   9   3       32.37       35.91      4.27 o 
   5   9   3       84.13       98.78     10.02 o 
   6   9   3       11.76       14.09      4.22 o 
   7   9   3       57.33       73.34      8.66 o 
   8   9   3        2.83        2.12      4.00 o 
  -8  10   3       26.37       29.21      7.29 o 
  -7  10   3       68.56       77.95      8.54 o 
  -6  10   3        3.69        4.39      3.81 o 
  -5  10   3      115.56      112.81      8.06 o 
  -4  10   3        8.44        9.44      2.95 o 
  -3  10   3        6.86        7.82      2.62 o 
  -2  10   3        8.21       11.59      2.74 o 
  -1  10   3      487.17      480.00     16.69 o 
   0  10   3       63.51       59.76      3.91 o 
   1  10   3      488.40      456.21     26.48 o 
   2  10   3        8.37        8.87      2.73 o 
   3  10   3        6.47        5.49      2.56 o 
   4  10   3        8.35        6.11      2.99 o 
   5  10   3      116.25      129.30     16.87 o 
   6  10   3        3.73        3.39      3.56 o 
   7  10   3       68.42       82.98     12.22 o 
   8  10   3       26.93       25.56      6.84 o 
  -7  11   3       31.26       34.71      7.61 o 
  -6  11   3       12.12       11.46      4.86 o 
  -5  11   3       21.19       29.14      5.65 o 
  -4  11   3       15.57       18.75      4.59 o 
  -3  11   3      218.95      200.41     13.53 o 
  -2  11   3       25.54       24.75      3.74 o 
  -1  11   3      148.37      135.43      9.23 o 
   0  11   3       79.78       75.26      4.78 o 
   1  11   3      148.49      139.85     11.43 o 
   2  11   3       24.73       21.33      3.79 o 
   3  11   3      217.33      217.59     16.42 o 
   4  11   3       15.74       16.81      3.89 o 
   5  11   3       21.09       26.32      6.05 o 
   6  11   3       12.04       10.20      5.48 o 
   7  11   3       32.32       38.06      7.34 o 
  -6  12   3        5.63        2.73      5.48 o 
  -5  12   3       92.73       98.24      8.76 o 
  -4  12   3       33.75       31.54      5.78 o 
  -3  12   3       37.96       37.45      5.84 o 
  -2  12   3       52.84       51.76      5.24 o 
  -1  12   3       66.10       76.85      7.05 o 
   0  12   3       60.27       43.86      6.05 o 
   1  12   3       66.33       74.34      5.96 o 
   2  12   3       52.12       48.12      5.30 o 
   3  12   3       37.47       37.95      5.04 o 
   4  12   3       34.76       36.82      5.27 o 
   5  12   3       91.91       94.47      9.27 o 
   6  12   3        5.54        5.53      5.75 o 
  -4  13   3        3.15        7.08      4.80 o 
  -3  13   3       60.85       61.76     10.19 o 
  -2  13   3       19.30       16.81      5.86 o 
  -1  13   3       31.26       32.09      9.04 o 
   0  13   3        0.21       -1.10      3.10 o 
   1  13   3       30.39       30.70      5.75 o 
   2  13   3       20.06       22.49      4.55 o 
   3  13   3       60.46       66.73      6.78 o 
   4  13   3        3.21        0.68      5.06 o 
  -2  14   3        5.89        8.79      8.91 o 
   0  14   3       12.20       13.50      8.28 o 
   1  14   3       48.38       43.32      7.60 o 
   2  14   3        5.83        5.53      5.79 o 
   0   0   4    13665.14    12552.55     83.02 o 
   1   0   4        8.71        7.02      0.97 o 
   2   0   4       26.45       30.72      1.36 o 
   3   0   4        4.36        2.11      0.76 o 
   4   0   4       90.67       98.04      4.56 o 
   5   0   4        9.26       13.63      1.67 o 
   6   0   4       13.40       12.01      1.81 o 
   7   0   4       33.11       37.96      3.42 o 
   8   0   4      115.66       94.58      9.36 o 
   9   0   4      109.72      111.01     12.16 o 
  10   0   4       85.03       77.43      8.09 o 
  11   0   4       14.19       16.53      5.04 o 
 -11   1   4        9.83       12.48      4.50 o 
 -10   1   4       21.30       16.32      4.36 o 
  -9   1   4       61.42       67.52      7.39 o 
  -8   1   4       40.34       33.97      4.82 o 
  -7   1   4       69.18       63.14      6.49 o 
  -6   1   4      206.92      191.32     10.97 o 
  -5   1   4      242.30      248.97      6.93 o 
  -4   1   4      975.82     1070.05     37.16 o 
  -3   1   4       19.74       20.58      1.16 o 
  -2   1   4      342.06      357.26     15.81 o 
  -1   1   4      478.67      481.31     14.26 o 
   0   1   4     1550.48     1444.26     97.66 o 
   1   1   4      466.79      431.69      9.45 o 
   2   1   4      336.74      326.75     20.41 o 
   3   1   4       20.81       19.54      1.81 o 
   4   1   4      964.59     1069.81     72.66 o 
   5   1   4      243.18      251.64     10.71 o 
   6   1   4      205.68      198.41     15.29 o 
   7   1   4       68.10       64.29      4.03 o 
   8   1   4       38.60       37.00      3.69 o 
   9   1   4       61.70       59.50      6.12 o 
  10   1   4       21.86       19.58      4.43 o 
  11   1   4        9.56       14.64      5.73 o 
 -11   2   4       12.46       11.42      5.26 o 
 -10   2   4        2.78        2.20      3.22 o 
  -9   2   4        6.46        7.70      3.48 o 
  -8   2   4       34.94       36.21      6.11 o 
  -7   2   4       78.34       75.48      5.87 o 
  -6   2   4      504.47      455.42     44.31 o 
  -5   2   4      124.20      118.88      6.92 o 
  -4   2   4      915.09      878.40     28.47 o 
  -3   2   4      434.67      471.21     20.13 o 
  -2   2   4       61.53       56.11      2.92 o 
  -1   2   4      161.88      155.10      4.41 o 
   0   2   4      258.82      257.08     13.54 o 
   1   2   4      156.64      136.94      4.56 o 
   2   2   4       64.54       54.62      2.47 o 
   3   2   4      417.10      435.72     35.10 o 
   4   2   4      927.96      934.34     63.56 o 
   5   2   4      117.94      127.97      7.40 o 
   6   2   4      498.72      470.61     36.87 o 
   7   2   4       79.57       76.32      3.93 o 
   8   2   4       34.06       37.87      3.87 o 
   9   2   4        6.66        4.81      3.12 o 
  10   2   4        2.75        0.30      2.62 o 
  11   2   4       12.91       10.19      5.09 o 
 -11   3   4        6.27        6.24      4.95 o 
 -10   3   4       11.36       10.82      4.17 o 
  -9   3   4       19.98       15.55      4.30 o 
  -8   3   4       96.24       95.52      7.00 o 
  -7   3   4       60.52       62.59      5.38 o 
  -6   3   4      178.50      175.96     13.05 o 
  -5   3   4      134.58      125.45      6.39 o 
  -4   3   4      188.55      159.96     17.94 o 
  -3   3   4       11.27       11.96      2.25 o 
  -2   3   4     1001.54     1120.62     42.59 o 
  -1   3   4     1407.10     1604.50     91.49 o 
   0   3   4       34.94       36.55      2.35 o 
   1   3   4     1404.34     1451.80     68.19 o 
   2   3   4     1017.43     1011.17     57.47 o 
   3   3   4       10.81        8.99      1.37 o 
   4   3   4      185.37      190.78      9.70 o 
   5   3   4      139.70      130.57      7.24 o 
   6   3   4      181.53      170.70      9.50 o 
   7   3   4       60.89       61.34      3.79 o 
   8   3   4       95.19       91.95      5.62 o 
   9   3   4       20.82       23.15      3.57 o 
  10   3   4       10.76       10.57      4.71 o 
 -10   4   4       13.43       23.35      5.38 o 
  -9   4   4       87.66       92.18      7.72 o 
  -8   4   4        9.78       10.96      3.73 o 
  -7   4   4      154.98      151.58     18.08 o 
  -6   4   4       38.69       43.71      4.99 o 
  -5   4   4      150.77      156.78      7.25 o 
  -4   4   4        3.16       10.39      6.88 o 
  -3   4   4       24.13       26.51      3.06 o 
  -2   4   4     2286.29     2627.77    131.09 o 
  -1   4   4      191.17      194.14     12.47 o 
   0   4   4     1725.66     1825.56    126.52 o 
   1   4   4      186.98      188.95      9.64 o 
   2   4   4     2280.87     2288.10     92.63 o 
   3   4   4       23.27       23.45      2.06 o 
   4   4   4        2.73        4.24      1.35 o 
   5   4   4      150.12      160.87     13.25 o 
   6   4   4       39.56       45.86      4.91 o 
   7   4   4      153.04      144.96      8.33 o 
   8   4   4        9.34       10.79      2.33 o 
   9   4   4       86.01       86.83      9.91 o 
  10   4   4       13.08       18.51      3.92 o 
 -10   5   4       52.74       52.50      7.49 o 
  -9   5   4        7.82        9.28      4.00 o 
  -8   5   4       98.59      101.04      7.68 o 
  -7   5   4       89.88       82.75     13.05 o 
  -6   5   4       42.69       42.06      5.07 o 
  -5   5   4       27.30       28.34      4.05 o 
  -4   5   4      186.77      180.49     16.24 o 
  -3   5   4      421.27      517.56     29.61 o 
  -2   5   4      131.09      130.47      6.07 o 
  -1   5   4      191.13      195.27     12.15 o 
   0   5   4       62.03       82.34      3.98 o 
   1   5   4      194.11      201.86      7.20 o 
   2   5   4      124.29      120.40      5.88 o 
   3   5   4      419.81      469.75     29.94 o 
   4   5   4      179.75      165.56     12.43 o 
   5   5   4       25.40       26.83      5.61 o 
   6   5   4       41.46       38.17      3.18 o 
   7   5   4       90.77       83.12      5.75 o 
   8   5   4       98.60      102.00      8.84 o 
   9   5   4        8.60       11.46      3.00 o 
  10   5   4       53.02       65.83     10.19 o 
 -10   6   4        5.88        6.56      5.15 o 
  -9   6   4        2.75        4.14      3.31 o 
  -8   6   4       52.39       54.08      6.76 o 
  -7   6   4       70.54       75.91      8.72 o 
  -6   6   4      819.59      818.37     45.59 o 
  -5   6   4       84.43       85.79      6.17 o 
  -4   6   4      294.90      283.87      9.68 o 
  -3   6   4      251.33      241.50     24.89 o 
  -2   6   4      219.00      226.95     16.30 o 
  -1   6   4      199.46      201.36     11.89 o 
   0   6   4     1543.81     1552.60     82.49 o 
   1   6   4      198.44      203.10      7.44 o 
   2   6   4      224.00      224.51     10.75 o 
   3   6   4      253.99      224.54     11.63 o 
   4   6   4      304.59      266.40     22.94 o 
   5   6   4       87.49       88.90      9.92 o 
   6   6   4      827.13      793.58     66.99 o 
   7   6   4       71.50       67.27      6.18 o 
   8   6   4       53.52       50.96      4.78 o 
   9   6   4        2.78        5.57      3.60 o 
  10   6   4        5.83       11.08      6.11 o 
  -9   7   4       27.01       27.30      6.56 o 
  -8   7   4        6.11        7.18      4.50 o 
  -7   7   4       61.00       61.95      6.78 o 
  -6   7   4        7.24        6.01      3.27 o 
  -5   7   4      256.49      269.42     19.35 o 
  -4   7   4      271.42      257.99     16.18 o 
  -3   7   4       95.25       93.58      5.39 o 
  -2   7   4      303.48      300.19     23.78 o 
  -1   7   4       76.28       73.63      3.49 o 
   0   7   4      386.71      376.28     21.25 o 
   1   7   4       77.17       71.97      5.65 o 
   2   7   4      297.05      293.36     16.65 o 
   3   7   4       94.58       97.78      5.81 o 
   4   7   4      274.43      252.58     24.79 o 
   5   7   4      261.38      252.95     25.11 o 
   6   7   4        6.72        3.73      2.13 o 
   7   7   4       61.30       61.35      6.69 o 
   8   7   4        6.42       10.91      4.28 o 
   9   7   4       26.55       24.70      5.41 o 
  -9   8   4       12.18       12.03      6.20 o 
  -8   8   4        2.98        3.10      5.28 o 
  -7   8   4        5.09        6.03      3.37 o 
  -6   8   4       34.43       36.58      5.48 o 
  -5   8   4       65.93       69.09      6.34 o 
  -4   8   4       94.76       85.47      8.03 o 
  -3   8   4      162.27      158.71      9.41 o 
  -2   8   4      316.66      305.57     17.55 o 
  -1   8   4      310.06      332.55     17.55 o 
   0   8   4     1908.88     1734.97     78.74 o 
   1   8   4      311.24      312.06     14.75 o 
   2   8   4      321.85      304.42     21.29 o 
   3   8   4      159.85      166.01     12.79 o 
   4   8   4       95.74      102.20      6.67 o 
   5   8   4       65.26       63.95      6.25 o 
   6   8   4       33.73       31.22      4.02 o 
   7   8   4        4.61        1.95      2.09 o 
   8   8   4        3.07        4.65      3.69 o 
   9   8   4       12.23        9.42      5.07 o 
  -8   9   4       44.20       47.90      7.74 o 
  -7   9   4       20.08       30.43      5.86 o 
  -6   9   4       29.76       29.91      5.54 o 
  -5   9   4       24.29       28.20      4.00 o 
  -4   9   4       37.93       36.31      6.16 o 
  -3   9   4       19.64       23.52      2.91 o 
  -2   9   4      129.59      120.81      6.65 o 
  -1   9   4      114.33      120.44      7.02 o 
   0   9   4       48.37       46.13      3.47 o 
   1   9   4      108.77      108.05      4.67 o 
   2   9   4      128.31      123.42      7.32 o 
   3   9   4       18.85       20.65      3.51 o 
   4   9   4       40.32       38.16      4.49 o 
   5   9   4       23.92       26.67      4.12 o 
   6   9   4       29.31       30.36      4.12 o 
   7   9   4       20.51       27.92      5.47 o 
   8   9   4       45.26       55.96      7.65 o 
  -7  10   4       11.48       13.23      4.98 o 
  -6  10   4       81.34       90.02     10.70 o 
  -5  10   4       63.77       64.49      5.61 o 
  -4  10   4       51.27       46.41      4.70 o 
  -3  10   4      152.29      153.21      7.83 o 
  -2  10   4       21.86       22.72      3.02 o 
  -1  10   4       69.77       65.93      4.12 o 
   0  10   4      166.00      162.35      7.98 o 
   1  10   4       71.66       72.10      5.29 o 
   2  10   4       20.96       22.00      3.55 o 
   3  10   4      150.69      161.86     13.77 o 
   4  10   4       48.43       51.16      5.40 o 
   5  10   4       63.59       66.22      6.07 o 
   6  10   4       79.92       80.63     12.10 o 
   7  10   4       11.37       13.55      4.77 o 
  -7  11   4        4.12        4.29      5.52 o 
  -6  11   4       13.34       20.78      5.60 o 
  -5  11   4       19.92       19.96      5.08 o 
  -4  11   4       61.60       66.11      5.70 o 
  -3  11   4        8.86        9.02      2.96 o 
  -2  11   4       16.85       16.37      3.48 o 
  -1  11   4       72.93       76.14      5.47 o 
   0  11   4       61.79       62.44      5.31 o 
   1  11   4       73.61       75.54      5.72 o 
   2  11   4       16.60       16.33      3.52 o 
   3  11   4        8.78        9.23      3.27 o 
   4  11   4       63.37       68.19      6.17 o 
   5  11   4       20.21       20.86      4.87 o 
   6  11   4       13.68       12.60      5.14 o 
   7  11   4        4.39       -0.03      5.29 o 
  -5  12   4       34.81       40.84      7.02 o 
  -4  12   4       17.37       19.07      4.92 o 
  -3  12   4       95.47       99.66      6.59 o 
  -2  12   4       37.05       34.38      5.56 o 
  -1  12   4        1.70        4.86      3.33 o 
   0  12   4      223.45      216.49     23.55 o 
   1  12   4        1.89        0.05      2.36 o 
   2  12   4       38.96       35.45      4.97 o 
   3  12   4       97.25       97.68      7.68 o 
   4  12   4       17.42       14.21      4.29 o 
   5  12   4       34.94       31.58      7.20 o 
  -4  13   4        1.04       -1.66      5.86 o 
  -3  13   4        8.27        7.77      5.09 o 
  -2  13   4       49.84       52.86      7.19 o 
  -1  13   4        9.82       11.33      7.26 o 
   0  13   4        4.03        9.30      7.00 o 
   1  13   4        9.64       11.44      3.95 o 
   2  13   4       49.60       51.09      6.03 o 
   3  13   4        8.41        8.43      4.38 o 
   4  13   4        0.93        1.41      4.51 o 
  -1  14   4        1.11        6.11      7.89 o 
   0  14   4       20.88       14.01      8.53 o 
   1  14   4        1.25       -0.47      4.95 o 
   1   0   5     5319.85     4600.34    386.80 o 
   2   0   5      226.15      219.13      5.88 o 
   3   0   5     1068.80     1067.39     64.35 o 
   4   0   5       34.32       32.78      1.89 o 
   5   0   5       28.96       35.29      2.96 o 
   6   0   5       10.14       13.58      2.56 o 
   7   0   5       66.04       66.63      9.36 o 
   8   0   5        0.22        0.35      2.10 o 
   9   0   5        0.90        1.92      2.39 o 
  10   0   5       10.59        7.57      4.78 o 
  11   0   5        1.69        2.31      4.12 o 
 -11   1   5        7.23        8.86      5.00 o 
 -10   1   5       41.32       47.70      6.63 o 
  -9   1   5        3.45        5.33      4.20 o 
  -8   1   5       88.41       77.82      6.45 o 
  -7   1   5       57.31       55.95      5.40 o 
  -6   1   5      381.75      346.98     25.34 o 
  -5   1   5        0.47        0.58      1.30 o 
  -4   1   5      599.99      634.26     37.50 o 
  -3   1   5      293.83      344.58     21.94 o 
  -2   1   5      835.91      838.97     24.18 o 
  -1   1   5      371.29      341.75     15.41 o 
   0   1   5     2558.86     2411.42    105.05 o 
   1   1   5      371.95      314.21      4.30 o 
   2   1   5      830.37      823.36     47.47 o 
   3   1   5      292.01      309.03     16.90 o 
   4   1   5      605.89      630.58     41.83 o 
   5   1   5        0.47        1.28      1.06 o 
   6   1   5      374.24      341.66     17.61 o 
   7   1   5       57.93       58.00      4.27 o 
   8   1   5       89.59       81.91      6.45 o 
   9   1   5        3.29        4.50      2.90 o 
  10   1   5       40.83       42.47      6.06 o 
  11   1   5        7.17        8.66      4.66 o 
 -11   2   5        3.64        6.33      5.25 o 
 -10   2   5       35.94       37.14      6.15 o 
  -9   2   5       59.23       77.90      7.00 o 
  -8   2   5       61.61       56.34      8.34 o 
  -7   2   5      320.98      316.28     31.20 o 
  -6   2   5      115.83       98.24      7.89 o 
  -5   2   5      384.72      318.58     21.39 o 
  -4   2   5      161.91      157.14      3.91 o 
  -3   2   5      459.54      425.46     20.51 o 
  -2   2   5       78.99       81.67     11.99 o 
  -1   2   5      421.22      419.44     23.94 o 
   0   2   5     1652.15     1645.09     69.47 o 
   1   2   5      398.30      376.98     14.42 o 
   2   2   5       70.74       62.74      2.88 o 
   3   2   5      469.40      400.64     27.92 o 
   4   2   5      154.90      158.46     10.78 o 
   5   2   5      391.85      358.10     34.46 o 
   6   2   5      116.39      111.44     12.07 o 
   7   2   5      322.05      310.61     23.37 o 
   8   2   5       61.38       62.18      7.39 o 
   9   2   5       58.98       57.37     11.40 o 
  10   2   5       36.79       35.98      5.66 o 
  11   2   5        3.55       10.95      5.98 o 
 -10   3   5       45.35       51.99      7.06 o 
  -9   3   5        9.87       10.43      3.92 o 
  -8   3   5       43.54       45.44      5.81 o 
  -7   3   5       14.55       14.14      3.72 o 
  -6   3   5      285.42      267.40     34.06 o 
  -5   3   5       17.85       18.65      3.29 o 
  -4   3   5      504.79      475.83     19.23 o 
  -3   3   5        7.94        9.01      1.18 o 
  -2   3   5      104.64       99.26      8.33 o 
  -1   3   5      825.89      950.79     60.67 o 
   0   3   5     1031.75     1006.12     57.40 o 
   1   3   5      822.13      865.41     37.37 o 
   2   3   5      101.27       94.73      6.14 o 
   3   3   5        7.35        6.77      1.38 o 
   4   3   5      509.58      479.15     37.27 o 
   5   3   5       18.41       18.00      1.95 o 
   6   3   5      281.82      274.92     19.88 o 
   7   3   5       14.26       13.64      2.26 o 
   8   3   5       44.31       51.81      5.61 o 
   9   3   5       10.11        6.84      3.36 o 
  10   3   5       44.54       44.00      6.27 o 
 -10   4   5        7.32        7.09      4.22 o 
  -9   4   5       63.44       65.85      7.29 o 
  -8   4   5      111.46      106.46      7.69 o 
  -7   4   5       26.28       25.89      4.76 o 
  -6   4   5      126.22      112.00      8.15 o 
  -5   4   5      454.62      430.89     19.74 o 
  -4   4   5      436.57      423.75     21.14 o 
  -3   4   5     1033.71     1172.41     50.62 o 
  -2   4   5     1110.33     1233.26     59.46 o 
  -1   4   5     1147.36     1148.66    109.27 o 
   0   4   5      402.25      449.12     24.68 o 
   1   4   5     1117.79     1167.20     55.18 o 
   2   4   5     1142.53     1158.78     40.72 o 
   3   4   5     1014.93     1062.41     77.17 o 
   4   4   5      438.09      394.71     30.04 o 
   5   4   5      451.00      451.69     40.45 o 
   6   4   5      124.99      117.12     11.64 o 
   7   4   5       28.19       30.46      3.47 o 
   8   4   5      115.46      112.80      7.88 o 
   9   4   5       64.17       67.16      9.41 o 
  10   4   5        7.47        8.28      4.33 o 
 -10   5   5       25.42       27.08      6.54 o 
  -9   5   5        7.25        8.63      3.91 o 
  -8   5   5        7.40       10.96      4.09 o 
  -7   5   5       80.27       73.94      6.84 o 
  -6   5   5      359.18      365.44     12.24 o 
  -5   5   5       42.18       38.63      6.37 o 
  -4   5   5      228.20      197.02     21.97 o 
  -3   5   5       25.44       28.99      3.55 o 
  -2   5   5      476.70      532.07     38.10 o 
  -1   5   5      128.53      119.12      6.29 o 
   0   5   5     1491.54     1498.20     86.58 o 
   1   5   5      128.56      134.17      4.89 o 
   2   5   5      488.19      526.21     15.68 o 
   3   5   5       24.94       24.98      2.40 o 
   4   5   5      221.91      179.23     17.13 o 
   5   5   5       42.77       41.63      4.50 o 
   6   5   5      358.67      350.08     31.47 o 
   7   5   5       79.68       80.07      6.91 o 
   8   5   5        6.22        7.10      2.24 o 
   9   5   5        7.13       11.56      3.42 o 
  10   5   5       25.77       33.81      6.88 o 
 -10   6   5       36.67       39.61      7.79 o 
  -9   6   5       12.70       16.17      5.61 o 
  -8   6   5       56.14       57.07      7.14 o 
  -7   6   5       46.06       44.49      5.91 o 
  -6   6   5       38.44       40.32      5.41 o 
  -5   6   5      257.50      265.52     22.09 o 
  -4   6   5      246.39      255.33     16.30 o 
  -3   6   5      789.17      766.31     47.18 o 
  -2   6   5      752.33      787.33     60.98 o 
  -1   6   5      829.04      790.50     48.73 o 
   0   6   5        2.25        1.22      1.23 o 
   1   6   5      835.78      819.84     34.92 o 
   2   6   5      766.61      693.44     24.57 o 
   3   6   5      789.05      732.25     57.21 o 
   4   6   5      248.44      248.77     22.79 o 
   5   6   5      252.70      243.95     23.89 o 
   6   6   5       37.90       40.12      4.15 o 
   7   6   5       44.28       41.32      3.75 o 
   8   6   5       56.76       57.51      4.97 o 
   9   6   5       12.95       17.52      4.08 o 
  10   6   5       36.67       41.77      9.55 o 
  -9   7   5       10.84       20.52      6.39 o 
  -8   7   5       10.43        8.76      4.65 o 
  -7   7   5       19.29       19.42      4.78 o 
  -6   7   5      219.38      225.71     11.59 o 
  -5   7   5      102.68       96.55      6.84 o 
  -4   7   5      157.56      138.95      7.78 o 
  -3   7   5       53.17       54.51      3.89 o 
  -2   7   5        3.34        2.59      1.58 o 
  -1   7   5      223.34      247.54     11.32 o 
   0   7   5      245.31      237.95     15.53 o 
   1   7   5      226.09      240.74     11.24 o 
   2   7   5        2.54        3.22      1.90 o 
   3   7   5       54.05       53.56      3.53 o 
   4   7   5      155.36      143.10     12.39 o 
   5   7   5      102.86       83.67      9.76 o 
   6   7   5      214.61      201.88     23.03 o 
   7   7   5       18.40       15.83      2.78 o 
   8   7   5        9.44        9.30      2.91 o 
   9   7   5       10.59       22.35      5.26 o 
  -9   8   5       36.75       40.07      9.80 o 
  -8   8   5       50.12       63.96      7.83 o 
  -7   8   5       33.17       41.45      6.69 o 
  -6   8   5       52.91       54.09     12.10 o 
  -5   8   5       59.36       54.52      4.72 o 
  -4   8   5      253.47      247.49     14.87 o 
  -3   8   5      102.03       93.87      6.49 o 
  -2   8   5      351.18      337.02     19.52 o 
  -1   8   5       92.93       93.16      4.17 o 
   0   8   5       54.88       51.11      3.95 o 
   1   8   5      101.15       95.78      7.74 o 
   2   8   5      341.96      318.90     24.78 o 
   3   8   5      102.47      104.55     10.95 o 
   4   8   5      253.13      244.87     24.54 o 
   5   8   5       58.43       61.13      5.59 o 
   6   8   5       52.37       59.62      5.90 o 
   7   8   5       32.18       30.74      4.27 o 
   8   8   5       48.75       59.56      8.98 o 
   9   8   5       36.61       42.34      7.42 o 
  -8   9   5       14.37       20.48      6.21 o 
  -7   9   5        1.51       -0.95      3.08 o 
  -6   9   5      104.44      121.35     11.97 o 
  -5   9   5        9.80       12.45      3.23 o 
  -4   9   5      132.66      124.53      6.07 o 
  -3   9   5       25.59       29.03      3.19 o 
  -2   9   5      102.15      109.90      4.77 o 
  -1   9   5       88.78       90.67      4.61 o 
   0   9   5      272.74      254.82      8.01 o 
   1   9   5       87.29       81.72      6.25 o 
   2   9   5      103.19      102.96      5.87 o 
   3   9   5       25.93       22.72      3.72 o 
   4   9   5      134.08      127.52      9.59 o 
   5   9   5        9.43        9.55      3.35 o 
   6   9   5      104.25      110.90      9.34 o 
   7   9   5        1.23        1.68      3.39 o 
   8   9   5       14.07       14.64      5.49 o 
  -7  10   5       34.95       36.07      9.23 o 
  -6  10   5        2.24        1.57      3.09 o 
  -5  10   5       72.63       73.03      6.17 o 
  -4  10   5        6.55        7.87      2.98 o 
  -3  10   5      199.47      192.67     10.92 o 
  -2  10   5      117.05      105.58      6.95 o 
  -1  10   5       12.89       16.01      3.15 o 
   0  10   5      508.70      481.47     15.60 o 
   1  10   5       12.12       13.11      3.13 o 
   2  10   5      111.27      104.37     10.54 o 
   3  10   5      197.38      197.83     16.91 o 
   4  10   5        6.15        6.38      3.26 o 
   5  10   5       71.04       79.47      7.14 o 
   6  10   5        2.38        6.36      3.33 o 
   7  10   5       35.18       45.93     14.90 o 
  -6  11   5       32.60       31.75      8.15 o 
  -5  11   5        0.94        1.33      2.89 o 
  -4  11   5       52.44       57.14      6.34 o 
  -3  11   5       24.04       22.91      3.87 o 
  -2  11   5        9.14       10.28      3.68 o 
  -1  11   5        8.87        7.02      2.76 o 
   0  11   5       79.39       90.99      7.74 o 
   1  11   5        9.25        7.92      3.04 o 
   2  11   5        8.67       11.95      3.35 o 
   3  11   5       24.83       26.22      4.42 o 
   4  11   5       52.65       55.68      6.04 o 
   5  11   5        0.75        0.66      3.56 o 
   6  11   5       33.81       37.82      8.53 o 
  -5  12   5        4.71        6.55      5.02 o 
  -4  12   5       30.02       32.25      4.91 o 
  -3  12   5       55.18       57.91      6.80 o 
  -2  12   5       46.50       44.77      6.09 o 
  -1  12   5      103.01      100.98     11.97 o 
   0  12   5       11.54       12.15      4.90 o 
   1  12   5      101.48      105.04      6.92 o 
   2  12   5       46.86       48.96      5.57 o 
   3  12   5       54.27       62.75      6.22 o 
   4  12   5       28.82       29.66      5.52 o 
   5  12   5        4.99        4.97      4.62 o 
  -3  13   5        3.51        3.59      4.55 o 
  -2  13   5        5.99        5.22      6.88 o 
  -1  13   5       18.12       15.92      7.89 o 
   0  13   5       57.33       63.92     11.59 o 
   1  13   5       18.11       14.62      4.41 o 
   2  13   5        6.13        4.12      3.80 o 
   3  13   5        3.35        2.34      4.16 o 
   0   0   6     2114.85     1941.20     24.58 o 
   1   0   6     2312.25     2207.68     40.49 o 
   2   0   6        3.31        1.83      0.89 o 
   3   0   6      531.33      565.74     34.28 o 
   4   0   6     1565.18     1586.85    105.17 o 
   5   0   6      235.93      224.31     22.04 o 
   6   0   6      729.75      647.60     42.66 o 
   7   0   6        8.56        7.53      2.86 o 
   8   0   6      141.79      119.62     23.11 o 
   9   0   6        3.09        4.08      2.89 o 
  10   0   6        0.09        0.47      2.90 o 
 -10   1   6       14.50       15.20      4.52 o 
  -9   1   6       55.60       53.63      6.45 o 
  -8   1   6      116.12      110.03     16.87 o 
  -7   1   6       93.88       84.98      6.40 o 
  -6   1   6       53.49       49.73      4.91 o 
  -5   1   6      172.97      187.50     17.72 o 
  -4   1   6      704.46      796.78     56.53 o 
  -3   1   6       58.35       60.89      3.77 o 
  -2   1   6      641.43      614.72     12.02 o 
  -1   1   6       35.26       35.05      2.88 o 
   0   1   6     4272.06     4397.02    196.28 o 
   1   1   6       32.25       41.59      8.94 o 
   2   1   6      637.65      600.62     25.27 o 
   3   1   6       56.48       56.15      3.71 o 
   4   1   6      703.30      715.99     49.95 o 
   5   1   6      171.11      177.69     14.26 o 
   6   1   6       52.54       56.17      3.68 o 
   7   1   6       98.44       86.95      6.62 o 
   8   1   6      114.90       96.50     12.92 o 
   9   1   6       56.87       44.46      5.98 o 
  10   1   6       14.48       15.14      5.60 o 
 -10   2   6       23.16       29.44      5.90 o 
  -9   2   6       89.00       80.68      7.28 o 
  -8   2   6       25.26       26.20      4.79 o 
  -7   2   6       62.84       67.38      7.77 o 
  -6   2   6       65.11       62.21      6.18 o 
  -5   2   6       28.80       28.69      3.86 o 
  -4   2   6       41.89       45.37      6.19 o 
  -3   2   6      155.84      170.05      5.87 o 
  -2   2   6     1692.12     1660.70     49.81 o 
  -1   2   6      884.90      901.58     67.49 o 
   0   2   6     3876.34     3529.98    207.94 o 
   1   2   6      873.55      859.53     24.05 o 
   2   2   6     1685.50     1628.63     56.08 o 
   3   2   6      160.56      167.41     10.83 o 
   4   2   6       42.11       36.79      4.46 o 
   5   2   6       28.86       26.93      4.69 o 
   6   2   6       65.41       65.98      5.53 o 
   7   2   6       60.74       69.15      7.93 o 
   8   2   6       24.49       21.69      4.25 o 
   9   2   6       88.57       68.92      6.89 o 
  10   2   6       23.72       26.05      5.35 o 
 -10   3   6       26.87       34.39      6.49 o 
  -9   3   6       12.29       14.79      4.37 o 
  -8   3   6       28.37       27.86      6.11 o 
  -7   3   6      146.90      134.98     17.64 o 
  -6   3   6        8.57        8.43      3.15 o 
  -5   3   6      191.14      169.70      9.23 o 
  -4   3   6      131.69      128.87     15.41 o 
  -3   3   6      339.52      376.33     16.37 o 
  -2   3   6     1111.49     1161.90     66.77 o 
  -1   3   6       71.25       67.09      8.09 o 
   0   3   6     2214.97     2336.95    126.67 o 
   1   3   6       75.51       67.63      2.18 o 
   2   3   6     1098.98     1253.05     75.93 o 
   3   3   6      342.14      339.09     23.76 o 
   4   3   6      132.62      126.28     12.15 o 
   5   3   6      186.51      172.04     11.70 o 
   6   3   6        8.95       11.55      1.91 o 
   7   3   6      148.40      144.55     16.69 o 
   8   3   6       26.85       28.50      3.67 o 
   9   3   6       11.92       14.89      3.95 o 
  10   3   6       26.25       22.16      4.97 o 
 -10   4   6        1.05        1.14      3.99 o 
  -9   4   6        5.69        9.14      3.81 o 
  -8   4   6       25.44       28.70      5.42 o 
  -7   4   6       95.87       94.78      9.93 o 
  -6   4   6      556.96      551.49     46.86 o 
  -5   4   6      248.76      258.70     19.55 o 
  -4   4   6      595.50      601.15     40.75 o 
  -3   4   6      856.23      984.78     51.00 o 
  -2   4   6      376.11      373.77     29.91 o 
  -1   4   6      155.35      160.18     11.65 o 
   0   4   6      181.49      228.54     13.08 o 
   1   4   6      149.56      145.62      8.31 o 
   2   4   6      381.51      401.88     20.43 o 
   3   4   6      846.72      875.45     64.55 o 
   4   4   6      608.81      577.49     39.06 o 
   5   4   6      251.59      250.67     20.79 o 
   6   4   6      566.08      547.41     47.92 o 
   7   4   6       95.08       94.63      5.65 o 
   8   4   6       23.73       30.04      3.84 o 
   9   4   6        5.58        4.70      2.87 o 
  10   4   6        1.00       -2.38      2.93 o 
 -10   5   6        0.50        3.26      5.08 o 
  -9   5   6       68.29       62.71      8.06 o 
  -8   5   6       11.18       16.05      4.90 o 
  -7   5   6       97.92       94.04      7.51 o 
  -6   5   6      285.72      294.58     43.93 o 
  -5   5   6      177.83      157.97     17.64 o 
  -4   5   6       42.13       39.62      5.54 o 
  -3   5   6       58.36       61.09      4.72 o 
  -2   5   6      144.84      165.77     12.73 o 
  -1   5   6      207.70      202.00     18.41 o 
   0   5   6      308.48      320.03     18.45 o 
   1   5   6      211.86      209.23     10.10 o 
   2   5   6      145.46      137.72      6.69 o 
   3   5   6       57.34       52.35      5.04 o 
   4   5   6       43.97       40.31      3.05 o 
   5   5   6      175.87      169.90     13.18 o 
   6   5   6      287.50      287.15     26.33 o 
   7   5   6       99.10       97.92      5.17 o 
   8   5   6       10.64        7.13      2.59 o 
   9   5   6       68.20       60.46     10.02 o 
  10   5   6        0.49        0.76      3.95 o 
  -9   6   6       15.81       12.02      5.66 o 
  -8   6   6       25.77       24.68      5.84 o 
  -7   6   6       76.11       79.72     14.52 o 
  -6   6   6      128.20      122.17      8.01 o 
  -5   6   6        7.70        6.97      5.41 o 
  -4   6   6       14.77       18.55      3.63 o 
  -3   6   6       82.47       95.27      7.19 o 
  -2   6   6      143.48      144.37      9.88 o 
  -1   6   6      132.27      122.42     14.12 o 
   0   6   6      486.31      518.05     30.84 o 
   1   6   6      131.76      120.10      5.17 o 
   2   6   6      141.98      121.32      5.70 o 
   3   6   6       78.70       84.07      5.04 o 
   4   6   6       14.29       13.44      2.20 o 
   5   6   6        7.59        6.75      1.99 o 
   6   6   6      128.02      129.25     15.22 o 
   7   6   6       77.12       81.99      8.62 o 
   8   6   6       25.38       23.72      3.42 o 
   9   6   6       16.12       13.76      4.20 o 
  -9   7   6       16.48       18.75      6.49 o 
  -8   7   6       16.39       19.51      5.17 o 
  -7   7   6       92.32      105.27      8.15 o 
  -6   7   6      115.07      119.37     13.12 o 
  -5   7   6      321.09      312.92     32.09 o 
  -4   7   6       50.21       45.10      4.00 o 
  -3   7   6      118.94      114.01     10.60 o 
  -2   7   6      232.76      239.77     17.61 o 
  -1   7   6     1303.48     1283.51    111.50 o 
   0   7   6       85.99       78.56      4.35 o 
   1   7   6     1301.75     1195.26     44.36 o 
   2   7   6      224.59      230.38     19.32 o 
   3   7   6      116.50      106.41      8.03 o 
   4   7   6       48.55       49.63      4.04 o 
   5   7   6      327.05      303.10     35.36 o 
   6   7   6      117.35      124.35     15.88 o 
   7   7   6       93.15       88.14      8.00 o 
   8   7   6       16.96       24.49      5.04 o 
   9   7   6       16.64       17.67      4.86 o 
  -8   8   6       31.62       36.51      6.89 o 
  -7   8   6        2.23        5.46      4.14 o 
  -6   8   6      136.93      149.74     12.86 o 
  -5   8   6       12.18       14.41      3.27 o 
  -4   8   6      129.08      127.78     10.61 o 
  -3   8   6       55.31       60.79      3.94 o 
  -2   8   6       43.87       39.31      3.68 o 
  -1   8   6       69.18       53.22     12.66 o 
   0   8   6      121.15      113.41      5.38 o 
   1   8   6       70.92       67.20      4.69 o 
   2   8   6       43.01       45.20      4.31 o 
   3   8   6       58.78       63.32      5.81 o 
   4   8   6      131.14      118.68      7.94 o 
   5   8   6       12.33       15.81      2.78 o 
   6   8   6      135.03      143.75     14.76 o 
   7   8   6        2.52        5.18      2.48 o 
   8   8   6       32.26       38.53      7.34 o 
  -8   9   6        4.25        6.85      5.67 o 
  -7   9   6       18.29       24.41      5.41 o 
  -6   9   6        3.41        4.52      3.15 o 
  -5   9   6        9.24        8.30      2.88 o 
  -4   9   6       52.49       49.93      4.12 o 
  -3   9   6       27.70       29.14      3.33 o 
  -2   9   6      132.11      132.89      5.72 o 
  -1   9   6      162.90      159.40      6.58 o 
   0   9   6      646.99      641.75     22.86 o 
   1   9   6      160.31      147.12      7.31 o 
   2   9   6      135.51      132.76     10.31 o 
   3   9   6       28.60       31.14      4.12 o 
   4   9   6       52.09       59.47      6.18 o 
   5   9   6        8.18       10.18      2.68 o 
   6   9   6        3.21        5.41      2.30 o 
   7   9   6       18.07       22.33      3.96 o 
   8   9   6        4.12        9.87      5.31 o 
  -7  10   6       13.28       16.94      8.28 o 
  -6  10   6       10.00        9.16      3.55 o 
  -5  10   6        9.37        9.23      3.28 o 
  -4  10   6       53.38       51.39      5.04 o 
  -3  10   6       95.74       93.14      8.36 o 
  -2  10   6      101.57       94.01      6.16 o 
  -1  10   6        5.72        6.22      2.56 o 
   0  10   6      426.67      424.91     18.15 o 
   1  10   6        4.91        5.16      2.61 o 
   2  10   6      102.76       96.62     10.89 o 
   3  10   6       96.46       97.37     10.55 o 
   4  10   6       54.37       57.90      5.74 o 
   5  10   6        9.48        8.01      3.57 o 
   6  10   6        9.89       14.37      4.06 o 
   7  10   6       13.57       14.70      5.57 o 
  -6  11   6       19.73       20.62      6.56 o 
  -5  11   6        3.92        2.15      2.90 o 
  -4  11   6       11.28       13.12      3.68 o 
  -3  11   6        9.78       11.18      3.99 o 
  -2  11   6       95.28       93.80      7.85 o 
  -1  11   6       14.71       17.99      4.88 o 
   0  11   6       15.18       21.19      5.24 o 
   1  11   6       16.02       13.55      3.53 o 
   2  11   6       97.31      101.07      8.92 o 
   3  11   6        9.25        7.26      3.63 o 
   4  11   6       11.28       10.68      4.03 o 
   5  11   6        3.89        2.71      3.42 o 
   6  11   6       19.77       25.54      5.47 o 
  -5  12   6       18.00       16.07      5.60 o 
  -4  12   6       39.24       45.05     11.08 o 
  -3  12   6       25.63       25.37      5.34 o 
  -2  12   6        1.43       -0.51      5.60 o 
  -1  12   6       28.10       27.16      6.11 o 
   0  12   6       10.57       14.83      5.30 o 
   1  12   6       27.61       23.40      5.98 o 
   2  12   6        1.41        1.56      2.92 o 
   3  12   6       26.27       28.83      5.08 o 
   4  12   6       39.92       45.66      6.29 o 
   5  12   6       17.88       20.55      5.56 o 
  -3  13   6       17.76       19.23      8.91 o 
  -2  13   6        7.20        5.73      7.64 o 
  -1  13   6        4.30        4.71      7.51 o 
   0  13   6        0.79       -1.55      4.76 o 
   1  13   6        4.29        5.47      5.39 o 
   2  13   6        7.36        6.51      4.31 o 
   3  13   6       17.98       21.19      5.54 o 
   1   0   7       41.10       55.59      3.60 o 
   2   0   7      210.32      204.92      4.37 o 
   3   0   7      330.08      336.51     16.85 o 
   4   0   7        2.50        2.20      1.25 o 
   5   0   7      703.57      735.29     75.41 o 
   6   0   7       73.86       80.87      8.02 o 
   7   0   7      135.83      128.79      7.89 o 
   8   0   7       31.36       38.13      8.60 o 
   9   0   7       14.53       22.08      4.82 o 
  10   0   7       37.01       49.17      6.98 o 
 -10   1   7        3.07        3.68      3.52 o 
  -9   1   7       34.75       38.88      5.93 o 
  -8   1   7       21.09       14.75      4.02 o 
  -7   1   7      144.70      145.33     18.02 o 
  -6   1   7       40.61       45.61      6.94 o 
  -5   1   7       89.50       94.04     10.31 o 
  -4   1   7       11.31       10.28      2.02 o 
  -3   1   7      308.48      318.09     15.59 o 
  -2   1   7       85.28       79.15      2.90 o 
  -1   1   7       41.69       36.60      3.11 o 
   0   1   7      449.24      512.14     28.20 o 
   1   1   7       38.12       30.19      1.93 o 
   2   1   7       86.65       78.15      3.34 o 
   3   1   7      314.65      304.13     15.09 o 
   4   1   7       11.53       11.91      1.59 o 
   5   1   7       88.07       87.84     12.28 o 
   6   1   7       39.89       49.17      7.48 o 
   7   1   7      144.57      128.96     12.10 o 
   8   1   7       20.85       22.65      4.66 o 
   9   1   7       34.37       43.32      6.09 o 
  10   1   7        3.00        4.94      3.60 o 
 -10   2   7       12.73       13.19      5.01 o 
  -9   2   7       16.88       20.08      4.77 o 
  -8   2   7       10.20       11.68      3.56 o 
  -7   2   7       54.90       52.57      5.88 o 
  -6   2   7       12.77       14.23      3.64 o 
  -5   2   7       38.45       33.44      4.52 o 
  -4   2   7       64.62       60.79      4.68 o 
  -3   2   7      135.24      159.00      5.89 o 
  -2   2   7      146.86      157.94      5.52 o 
  -1   2   7     3057.74     3183.99    245.12 o 
   0   2   7       32.62       31.72      2.30 o 
   1   2   7     3041.49     3026.94     90.07 o 
   2   2   7      143.95      156.97      5.18 o 
   3   2   7      135.10      154.25      8.45 o 
   4   2   7       64.85       61.56      7.92 o 
   5   2   7       38.35       36.35      3.20 o 
   6   2   7       13.32       17.70      2.83 o 
   7   2   7       53.04       46.23      5.49 o 
   8   2   7       10.11        9.73      3.33 o 
   9   2   7       16.62       18.79      4.50 o 
  10   2   7       12.58       14.40      4.71 o 
 -10   3   7        8.50        8.91      4.53 o 
  -9   3   7       71.33       79.07      7.53 o 
  -8   3   7       13.75       14.93      4.42 o 
  -7   3   7       50.65       50.92      9.74 o 
  -6   3   7       29.03       29.59      4.59 o 
  -5   3   7      188.64      184.23     22.92 o 
  -4   3   7        0.67        1.70      1.97 o 
  -3   3   7      263.36      277.59     22.79 o 
  -2   3   7       82.52       83.44      3.79 o 
  -1   3   7      173.84      169.56     43.74 o 
   0   3   7      301.42      302.42     15.44 o 
   1   3   7      185.64      211.78      9.68 o 
   2   3   7       82.20       94.01      4.57 o 
   3   3   7      261.83      259.25     19.37 o 
   4   3   7        0.68        1.04      1.24 o 
   5   3   7      182.87      187.60     11.90 o 
   6   3   7       28.28       32.74      2.94 o 
   7   3   7       52.24       60.92      7.81 o 
   8   3   7       14.13       15.15      4.04 o 
   9   3   7       72.66       72.07      7.36 o 
  10   3   7        8.50       10.46      4.44 o 
 -10   4   7       18.03       24.81      6.76 o 
  -9   4   7        4.22        5.35      4.37 o 
  -8   4   7        1.68        2.37      3.66 o 
  -7   4   7      257.13      243.43     16.62 o 
  -6   4   7       97.41       96.27      6.97 o 
  -5   4   7      449.91      427.23     42.27 o 
  -4   4   7       31.38       32.98      4.10 o 
  -3   4   7       92.77       88.63      6.81 o 
  -2   4   7      185.37      197.22     10.06 o 
  -1   4   7      269.21      274.21     31.83 o 
   0   4   7      166.09      206.17     10.04 o 
   1   4   7      274.01      271.44     21.24 o 
   2   4   7      184.25      165.30      8.73 o 
   3   4   7       90.34       74.63      5.31 o 
   4   4   7       32.33       33.11      2.81 o 
   5   4   7      443.39      411.51     52.51 o 
   6   4   7       97.29       94.63      8.28 o 
   7   4   7      257.94      279.21     25.51 o 
   8   4   7        1.87        1.77      2.08 o 
   9   4   7        4.35        5.38      3.06 o 
  10   4   7       18.28       18.16      5.26 o 
  -9   5   7       53.98       60.52      9.87 o 
  -8   5   7        9.60       13.12      4.98 o 
  -7   5   7        9.65        9.33      3.64 o 
  -6   5   7       11.05       16.87      6.43 o 
  -5   5   7      226.09      229.93     13.18 o 
  -4   5   7      240.45      254.97     19.23 o 
  -3   5   7      369.71      381.69     10.67 o 
  -2   5   7      166.31      177.09     10.00 o 
  -1   5   7       58.46       55.54      5.87 o 
   0   5   7      105.20      105.16      6.02 o 
   1   5   7       58.17       57.21      3.96 o 
   2   5   7      169.58      153.45      5.88 o 
   3   5   7      374.84      369.67     32.07 o 
   4   5   7      242.40      240.93     24.35 o 
   5   5   7      223.43      221.16     21.19 o 
   6   5   7       11.13       13.79      2.25 o 
   7   5   7       11.07       11.29      2.32 o 
   8   5   7        9.65       11.32      2.99 o 
   9   5   7       53.98       45.95      6.27 o 
  -9   6   7       13.65       13.71      6.04 o 
  -8   6   7       12.16       13.66      4.55 o 
  -7   6   7        3.54        4.82      3.29 o 
  -6   6   7       79.00       83.75      8.40 o 
  -5   6   7       22.29       25.48      5.35 o 
  -4   6   7       47.84       56.98      5.35 o 
  -3   6   7       80.09       87.33     14.71 o 
  -2   6   7      231.63      220.34     16.16 o 
  -1   6   7      630.25      570.62     42.60 o 
   0   6   7       28.19       23.57      2.76 o 
   1   6   7      633.85      558.24     30.50 o 
   2   6   7      236.26      203.67     13.34 o 
   3   6   7       78.27       79.72      7.92 o 
   4   6   7       50.06       49.06      4.34 o 
   5   6   7       23.03       28.53      3.10 o 
   6   6   7       78.16       85.76     11.73 o 
   7   6   7        3.14        4.47      1.95 o 
   8   6   7       11.44       11.69      3.05 o 
   9   6   7       13.80       16.77      3.81 o 
  -9   7   7       21.57       20.34      8.85 o 
  -8   7   7       32.98       33.59      8.72 o 
  -7   7   7       13.02       13.14      4.13 o 
  -6   7   7      100.33      102.41      8.28 o 
  -5   7   7      119.11      113.50     19.55 o 
  -4   7   7       81.25       79.91      5.02 o 
  -3   7   7      554.69      543.05     43.48 o 
  -2   7   7      102.31      104.24      4.80 o 
  -1   7   7      297.66      299.92     18.14 o 
   0   7   7        7.75        6.60      2.23 o 
   1   7   7      306.64      295.73     10.40 o 
   2   7   7      103.54       98.69      7.11 o 
   3   7   7      559.73      536.08     36.46 o 
   4   7   7       82.02       83.50      7.72 o 
   5   7   7      121.38      124.43     13.25 o 
   6   7   7       99.21      108.48     13.91 o 
   7   7   7       12.22       12.98      2.50 o 
   8   7   7       32.53       35.60      5.02 o 
   9   7   7       22.12       35.03      7.70 o 
  -8   8   7        4.07        7.08      5.22 o 
  -7   8   7       12.23        8.77      4.08 o 
  -6   8   7       11.72       15.01      5.16 o 
  -5   8   7      152.27      142.90      9.66 o 
  -4   8   7       13.02       14.88      3.13 o 
  -3   8   7      216.70      213.06     10.68 o 
  -2   8   7        8.68        8.50      2.19 o 
  -1   8   7       93.88       79.32      4.86 o 
   0   8   7       97.62       97.24      6.89 o 
   1   8   7       90.17       77.45      6.34 o 
   2   8   7        8.53        5.92      2.47 o 
   3   8   7      217.11      225.41     15.21 o 
   4   8   7       13.05       14.65      2.74 o 
   5   8   7      150.66      145.19     15.25 o 
   6   8   7       11.36       15.00      3.27 o 
   7   8   7       11.45       13.45      3.00 o 
   8   8   7        4.11        6.02      2.62 o 
  -7   9   7       40.98       52.80     21.97 o 
  -6   9   7        7.69        5.88      3.70 o 
  -5   9   7       63.10       62.06      7.30 o 
  -4   9   7       29.01       22.12      3.23 o 
  -3   9   7      135.27      127.01      7.59 o 
  -2   9   7       46.48       43.77      4.40 o 
  -1   9   7       11.90       13.56      2.96 o 
   0   9   7      146.30      143.44      8.51 o 
   1   9   7       10.36       12.87      4.04 o 
   2   9   7       44.74       42.09      4.56 o 
   3   9   7      134.77      138.61     14.90 o 
   4   9   7       28.44       24.78      4.13 o 
   5   9   7       62.46       69.45      4.95 o 
   6   9   7        7.92        9.36      2.64 o 
   7   9   7       39.62       43.18      4.91 o 
  -7  10   7       15.01       15.10      6.00 o 
  -6  10   7        4.63        3.86      3.32 o 
  -5  10   7        7.10        8.40      3.39 o 
  -4  10   7       32.86       33.53      3.97 o 
  -3  10   7       29.53       29.64      5.19 o 
  -2  10   7       11.78       16.73      3.40 o 
  -1  10   7      128.56      123.37      8.37 o 
   0  10   7        1.51        2.95      3.82 o 
   1  10   7      129.53      132.45      9.00 o 
   2  10   7       11.09        8.59      3.31 o 
   3  10   7       28.60       28.64      4.77 o 
   4  10   7       32.22       36.65      5.22 o 
   5  10   7        7.82       14.16      3.93 o 
   6  10   7        4.63        4.78      3.60 o 
   7  10   7       15.10       17.63      4.38 o 
  -5  11   7        3.12        2.33      3.17 o 
  -4  11   7       31.26       40.19      6.24 o 
  -3  11   7       25.82       29.81      5.39 o 
  -2  11   7       12.69       10.57      4.62 o 
  -1  11   7       53.18       63.23      7.38 o 
   0  11   7       14.75       10.29      4.73 o 
   1  11   7       51.68       65.38      7.69 o 
   2  11   7       12.71       12.14      3.81 o 
   3  11   7       24.72       21.58      4.80 o 
   4  11   7       32.29       38.42      5.60 o 
   5  11   7        3.45        4.81      3.99 o 
  -4  12   7        1.91        5.57      4.46 o 
  -3  12   7       15.96       12.86      7.77 o 
  -2  12   7        3.55        5.60      6.75 o 
  -1  12   7        7.49        8.07      5.26 o 
   0  12   7        4.05        3.30      4.86 o 
   1  12   7        7.91        7.10      5.12 o 
   2  12   7        3.51        4.90      3.43 o 
   3  12   7       15.90       15.27      4.89 o 
   4  12   7        1.84        1.59      4.30 o 
  -2  13   7        6.97        3.06      7.77 o 
  -1  13   7       17.91       17.19      9.04 o 
   0  13   7        0.00       -0.21      5.44 o 
   1  13   7       17.65       19.63      6.74 o 
   2  13   7        7.27        5.37      5.62 o 
   0   0   8     3823.88     3532.49     39.60 o 
   1   0   8      127.51      114.63      4.21 o 
   2   0   8       71.61       73.16      2.99 o 
   3   0   8       75.66       76.39      3.21 o 
   4   0   8       23.76       25.61      2.84 o 
   5   0   8       46.48       49.57      4.96 o 
   6   0   8        0.61        0.41      2.26 o 
   7   0   8       14.61       10.48      3.42 o 
   8   0   8       48.27       44.72      8.15 o 
   9   0   8       54.21       51.73      6.76 o 
  10   0   8        1.02        2.19      4.25 o 
 -10   1   8        4.12        4.31      4.65 o 
  -9   1   8       61.14       62.96      7.34 o 
  -8   1   8        0.16        0.01      2.47 o 
  -7   1   8       56.15       52.25      6.05 o 
  -6   1   8       10.49        8.27      3.29 o 
  -5   1   8       92.83       86.97      9.30 o 
  -4   1   8      292.73      304.39     22.46 o 
  -3   1   8       12.97       14.31      1.71 o 
  -2   1   8      485.76      459.97     11.43 o 
  -1   1   8      731.16      685.51     37.05 o 
   0   1   8     1115.54      991.84     51.57 o 
   1   1   8      716.77      646.26     10.77 o 
   2   1   8      471.58      430.27     19.78 o 
   3   1   8       13.10       14.24      1.87 o 
   4   1   8      281.64      278.55     21.87 o 
   5   1   8       92.72       93.19     10.05 o 
   6   1   8       10.22        8.10      2.45 o 
   7   1   8       56.91       50.75      5.84 o 
   8   1   8        0.08       -0.53      2.45 o 
   9   1   8       61.27       56.58      7.02 o 
  10   1   8        4.51        7.00      4.50 o 
 -10   2   8        5.07        4.51      4.86 o 
  -9   2   8        1.77        3.25      3.17 o 
  -8   2   8       48.02       47.06      6.54 o 
  -7   2   8       39.77       33.83      5.37 o 
  -6   2   8      266.80      246.67     36.29 o 
  -5   2   8      432.41      398.00     35.02 o 
  -4   2   8      153.31      133.59     16.94 o 
  -3   2   8      646.44      649.27     20.29 o 
  -2   2   8        9.95       11.94      1.46 o 
  -1   2   8      449.01      441.89     27.06 o 
   0   2   8      276.22      260.04     10.66 o 
   1   2   8      456.77      427.52     10.40 o 
   2   2   8       10.26       11.76      1.53 o 
   3   2   8      638.47      626.53     62.56 o 
   4   2   8      156.74      143.48     13.78 o 
   5   2   8      424.34      413.48     34.07 o 
   6   2   8      266.23      262.00     33.51 o 
   7   2   8       40.33       43.89      5.00 o 
   8   2   8       48.06       39.14      5.84 o 
   9   2   8        1.75        4.03      3.11 o 
  10   2   8        5.01        2.14      4.40 o 
 -10   3   8        3.57        0.05      4.86 o 
  -9   3   8       25.66       19.86      5.77 o 
  -8   3   8       49.73       42.83      7.39 o 
  -7   3   8       16.06       15.84      4.27 o 
  -6   3   8       50.47       55.88     11.40 o 
  -5   3   8      176.11      163.57     26.68 o 
  -4   3   8       56.85       59.55      9.61 o 
  -3   3   8      178.87      159.92      7.02 o 
  -2   3   8      283.80      253.86     16.14 o 
  -1   3   8       20.35       15.83      4.52 o 
   0   3   8      488.18      466.27     23.39 o 
   1   3   8       18.88       17.43      1.56 o 
   2   3   8      277.92      246.03     12.15 o 
   3   3   8      180.48      171.48     12.49 o 
   4   3   8       58.16       59.05      3.90 o 
   5   3   8      181.16      169.03     12.75 o 
   6   3   8       53.18       59.66      7.08 o 
   7   3   8       15.02       22.04      3.54 o 
   8   3   8       48.06       47.13      6.21 o 
   9   3   8       25.62       24.14      5.54 o 
  10   3   8        3.31       -0.85      3.94 o 
  -9   4   8       32.09       31.53      6.93 o 
  -8   4   8        3.08        3.99      4.22 o 
  -7   4   8       93.16       94.00     12.86 o 
  -6   4   8       54.78       62.75      9.93 o 
  -5   4   8       61.87       65.60      5.61 o 
  -4   4   8       47.56       46.33      4.77 o 
  -3   4   8       65.66       61.56      4.86 o 
  -2   4   8      330.59      359.51     50.36 o 
  -1   4   8       67.51       55.30     12.93 o 
   0   4   8       66.63       66.55      5.39 o 
   1   4   8       64.91       70.82      3.25 o 
   2   4   8      328.03      325.71     10.60 o 
   3   4   8       68.25       62.22      4.52 o 
   4   4   8       47.32       54.07      5.00 o 
   5   4   8       61.29       64.55      5.86 o 
   6   4   8       55.02       56.53      4.53 o 
   7   4   8       95.73      101.73     15.20 o 
   8   4   8        3.23        5.64      3.01 o 
   9   4   8       31.64       27.81      5.62 o 
  -9   5   8        1.08        0.25      4.83 o 
  -8   5   8        0.43        1.10      3.13 o 
  -7   5   8       54.85       59.31      9.61 o 
  -6   5   8       22.63       22.72      4.54 o 
  -5   5   8      113.09      118.82     14.58 o 
  -4   5   8       16.34       12.98      3.20 o 
  -3   5   8      208.25      206.50     27.57 o 
  -2   5   8      374.92      376.22     35.27 o 
  -1   5   8      424.53      410.09     21.31 o 
   0   5   8      337.59      348.09     36.85 o 
   1   5   8      426.96      389.08     12.14 o 
   2   5   8      375.80      352.87     21.13 o 
   3   5   8      206.10      197.14     14.67 o 
   4   5   8       17.78       15.76      2.38 o 
   5   5   8      113.57      119.69     11.45 o 
   6   5   8       24.54       24.92      3.63 o 
   7   5   8       55.40       65.49      7.13 o 
   8   5   8        0.49        1.61      2.09 o 
   9   5   8        1.18        2.17      3.34 o 
  -9   6   8        5.16        9.03      5.74 o 
  -8   6   8        2.10        6.43      4.00 o 
  -7   6   8        3.96       -0.87      3.00 o 
  -6   6   8      150.87      143.79      8.82 o 
  -5   6   8       31.20       33.47      5.41 o 
  -4   6   8      357.27      327.85     36.74 o 
  -3   6   8      300.62      306.68     36.93 o 
  -2   6   8      194.68      198.87     14.82 o 
  -1   6   8       97.97       87.11      5.26 o 
   0   6   8       42.89       44.66      4.64 o 
   1   6   8       98.81       90.17      6.30 o 
   2   6   8      196.41      188.01     11.33 o 
   3   6   8      299.01      277.51     20.16 o 
   4   6   8      355.42      321.41     31.32 o 
   5   6   8       32.48       33.69      3.36 o 
   6   6   8      150.30      139.89     15.99 o 
   7   6   8        4.08        1.95      1.90 o 
   8   6   8        1.90        3.99      2.49 o 
   9   6   8        5.09        3.83      3.97 o 
  -8   7   8        2.59        1.79      4.42 o 
  -7   7   8       33.27       36.03      5.94 o 
  -6   7   8        9.58       11.79      5.09 o 
  -5   7   8       80.46       98.96     12.42 o 
  -4   7   8        1.40        4.62      2.41 o 
  -3   7   8       49.73       52.14      6.29 o 
  -2   7   8       96.54       81.54      5.72 o 
  -1   7   8       51.03       56.90      4.83 o 
   0   7   8      101.73      100.45      6.66 o 
   1   7   8       50.27       51.36      5.52 o 
   2   7   8       89.65       75.02      6.25 o 
   3   7   8       48.97       49.01      3.85 o 
   4   7   8        0.88        7.88      2.14 o 
   5   7   8       79.53       87.69     12.42 o 
   6   7   8        9.06       15.63      2.92 o 
   7   7   8       32.40       28.66      3.32 o 
   8   7   8        2.79        4.03      2.58 o 
  -8   8   8        4.87        3.54      5.45 o 
  -7   8   8       40.70       49.10     14.20 o 
  -6   8   8        1.18        2.30      3.46 o 
  -5   8   8        7.07        4.80      2.74 o 
  -4   8   8       13.79       10.64      2.98 o 
  -3   8   8        0.80        3.71      2.09 o 
  -2   8   8       95.23       99.26     12.83 o 
  -1   8   8       11.74       13.52      2.90 o 
   0   8   8      206.39      185.68     12.99 o 
   1   8   8       11.05       16.22      4.13 o 
   2   8   8       95.42       95.85      7.12 o 
   3   8   8        1.07        1.84      2.37 o 
   4   8   8       13.75       16.17      2.82 o 
   5   8   8        7.25        6.85      2.29 o 
   6   8   8        1.18        1.88      1.89 o 
   7   8   8       39.65       47.29      4.33 o 
   8   8   8        4.92        2.41      3.24 o 
  -7   9   8       24.22       26.95     11.46 o 
  -6   9   8       14.54       13.91      4.42 o 
  -5   9   8       25.71       30.72      5.50 o 
  -4   9   8        2.66        0.47      2.23 o 
  -3   9   8       64.45       65.19      6.24 o 
  -2   9   8       25.42       25.88      3.87 o 
  -1   9   8      288.87      267.27     11.52 o 
   0   9   8        8.71       15.09      4.24 o 
   1   9   8      288.98      290.17     12.10 o 
   2   9   8       23.69       25.58      5.15 o 
   3   9   8       65.27       62.54      5.97 o 
   4   9   8        2.73        6.38      3.09 o 
   5   9   8       25.61       33.86      4.36 o 
   6   9   8       14.12       14.32      3.22 o 
   7   9   8       24.25       30.64      4.55 o 
  -6  10   8       19.58       16.52      4.60 o 
  -5  10   8        2.61        2.65      3.11 o 
  -4  10   8       54.51       63.73     12.42 o 
  -3  10   8       22.56       24.62      4.15 o 
  -2  10   8        3.65        1.95      3.96 o 
  -1  10   8       21.52       19.89      5.26 o 
   0  10   8       19.70       21.63      5.21 o 
   1  10   8       21.82       24.25      5.40 o 
   2  10   8        3.58        4.29      3.49 o 
   3  10   8       21.87       24.49      4.36 o 
   4  10   8       54.32       60.00      6.06 o 
   5  10   8        2.58        1.74      3.08 o 
   6  10   8       19.35       19.89      5.06 o 
  -5  11   8       45.19       50.67     11.59 o 
  -4  11   8       11.52       13.15      4.70 o 
  -3  11   8       44.74       46.28      8.28 o 
  -2  11   8       19.73       22.05      5.88 o 
  -1  11   8       20.60       23.71      5.75 o 
   0  11   8       85.56       85.76      8.64 o 
   1  11   8       21.04       19.74      7.89 o 
   2  11   8       20.30       24.86      6.39 o 
   3  11   8       44.64       50.65      8.43 o 
   4  11   8       12.36        9.87      3.90 o 
   5  11   8       44.07       53.12      6.71 o 
  -3  12   8        9.04        8.91      8.02 o 
  -2  12   8       25.61       21.14      6.43 o 
  -1  12   8        1.36        0.38      4.83 o 
   0  12   8      107.67      112.87      9.89 o 
   1  12   8        1.19        2.14      5.03 o 
   2  12   8       25.52       28.03      6.96 o 
   3  12   8        9.40       11.48      4.78 o 
   1   0   9       50.28       45.26      9.67 o 
   2   0   9      237.22      206.20      6.03 o 
   3   0   9      767.91      728.00     40.73 o 
   4   0   9       26.15       27.98      3.98 o 
   5   0   9      135.80      154.39     16.22 o 
   6   0   9       69.01       69.71      6.26 o 
   7   0   9       98.09      102.20      9.36 o 
   8   0   9       74.86       66.50      7.16 o 
   9   0   9       16.58       18.55      5.01 o 
  10   0   9       55.51       54.04      8.19 o 
 -10   1   9        1.44        3.41      5.53 o 
  -9   1   9       43.11       46.25      6.97 o 
  -8   1   9        4.08        1.88      3.86 o 
  -7   1   9       53.94       48.44      6.20 o 
  -6   1   9       53.46       53.98      6.30 o 
  -5   1   9      160.08      140.52     14.07 o 
  -4   1   9      162.65      163.75     13.84 o 
  -3   1   9      295.53      280.74      9.25 o 
  -2   1   9       60.26       58.48      2.92 o 
  -1   1   9      239.13      239.18      7.51 o 
   0   1   9      230.04      190.45     43.71 o 
   1   1   9      236.56      211.08      4.30 o 
   2   1   9       60.23       60.56      3.53 o 
   3   1   9      298.36      278.75     17.28 o 
   4   1   9      166.11      173.43      9.91 o 
   5   1   9      160.16      162.85     12.64 o 
   6   1   9       54.29       58.35     12.64 o 
   7   1   9       54.37       49.15      6.05 o 
   8   1   9        4.26        7.07      3.26 o 
   9   1   9       43.37       35.97      6.16 o 
  10   1   9        1.49        4.86      5.18 o 
  -9   2   9        8.53       13.78      5.35 o 
  -8   2   9       25.67       22.34      5.58 o 
  -7   2   9       17.48       14.21      4.58 o 
  -6   2   9        9.04       10.94      3.42 o 
  -5   2   9       18.09       15.81      3.65 o 
  -4   2   9       65.22       59.16      5.13 o 
  -3   2   9      608.58      575.12     33.74 o 
  -2   2   9      116.44      115.52      4.96 o 
  -1   2   9     1287.69     1236.19     93.91 o 
   0   2   9       65.98       68.47      3.11 o 
   1   2   9     1282.21     1205.07     35.22 o 
   2   2   9      109.72      103.89      8.37 o 
   3   2   9      610.42      597.85     42.61 o 
   4   2   9       70.02       69.66      4.97 o 
   5   2   9       19.02       19.96      2.78 o 
   6   2   9        9.29       13.19      2.98 o 
   7   2   9       17.76       19.67      4.97 o 
   8   2   9       25.17       21.36      4.53 o 
   9   2   9        8.72       13.64      4.52 o 
  -9   3   9       28.60       30.26      6.94 o 
  -8   3   9        9.94        7.53      4.64 o 
  -7   3   9      135.87      121.73      9.93 o 
  -6   3   9      196.98      177.39     26.23 o 
  -5   3   9      236.05      230.01     40.81 o 
  -4   3   9      452.66      430.92     38.58 o 
  -3   3   9      314.65      294.24     40.43 o 
  -2   3   9      139.34      146.15      7.96 o 
  -1   3   9      197.74      218.12     10.44 o 
   0   3   9      288.47      262.96     16.73 o 
   1   3   9      195.21      190.64      8.20 o 
   2   3   9      139.91      129.54      7.16 o 
   3   3   9      320.51      306.90     28.90 o 
   4   3   9      449.67      450.66     45.07 o 
   5   3   9      236.79      248.22     24.70 o 
   6   3   9      194.60      188.61     22.61 o 
   7   3   9      135.56      149.46     20.10 o 
   8   3   9       10.76       10.35      3.65 o 
   9   3   9       28.35       27.35      5.91 o 
  -9   4   9        8.78        9.44      5.88 o 
  -8   4   9       26.39       35.05      6.05 o 
  -7   4   9        2.30        0.62      2.90 o 
  -6   4   9       46.46       49.30      7.32 o 
  -5   4   9      137.82      136.09     28.59 o 
  -4   4   9       43.11       40.85      5.67 o 
  -3   4   9      236.04      235.01     30.94 o 
  -2   4   9       32.29       39.49      4.90 o 
  -1   4   9      180.95      177.70     21.90 o 
   0   4   9       47.75       47.20      6.05 o 
   1   4   9      179.77      163.38      6.39 o 
   2   4   9       30.78       29.82      3.21 o 
   3   4   9      235.59      233.63     19.90 o 
   4   4   9       41.62       42.16      3.36 o 
   5   4   9      137.73      146.23     13.86 o 
   6   4   9       45.05       49.58      7.33 o 
   7   4   9        2.42       -0.40      2.22 o 
   8   4   9       26.43       20.04      4.74 o 
   9   4   9        8.81       10.22      4.37 o 
  -9   5   9       20.54       20.08      6.53 o 
  -8   5   9        7.62       12.42      4.50 o 
  -7   5   9       79.75       77.37     11.91 o 
  -6   5   9      188.32      193.90     33.68 o 
  -5   5   9       94.40       90.26     14.83 o 
  -4   5   9       68.25       63.13      8.34 o 
  -3   5   9      209.30      203.89     21.07 o 
  -2   5   9       30.08       31.77      4.73 o 
  -1   5   9       88.37       94.45      4.48 o 
   0   5   9      177.57      184.59     15.93 o 
   1   5   9       88.89       86.65      5.39 o 
   2   5   9       31.65       34.21      4.15 o 
   3   5   9      206.68      202.89     19.53 o 
   4   5   9       68.80       68.92      5.72 o 
   5   5   9       92.12       88.03      7.17 o 
   6   5   9      190.56      202.32     24.74 o 
   7   5   9       80.05       93.44     12.53 o 
   8   5   9        7.64        6.86      2.79 o 
   9   5   9       20.83       17.71      5.71 o 
  -8   6   9        0.63        1.61      4.04 o 
  -7   6   9        6.54        5.79      3.49 o 
  -6   6   9        2.94        3.87      3.10 o 
  -5   6   9       68.43       77.10     12.35 o 
  -4   6   9      100.69      115.09     10.63 o 
  -3   6   9      109.16      103.04      9.55 o 
  -2   6   9      122.61      120.07     13.65 o 
  -1   6   9      130.01      134.77     10.34 o 
   0   6   9      450.57      390.01     12.33 o 
   1   6   9      133.95      137.22      7.60 o 
   2   6   9      121.76      119.35      9.84 o 
   3   6   9      112.27      101.87     10.32 o 
   4   6   9      102.95      109.95      8.44 o 
   5   6   9       69.33       71.70      9.69 o 
   6   6   9        2.98        4.24      2.00 o 
   7   6   9        6.35        8.58      2.81 o 
   8   6   9        0.69        0.73      2.54 o 
  -8   7   9        3.02        4.35      5.31 o 
  -7   7   9       16.03       16.59      5.98 o 
  -6   7   9       66.91       70.33      7.64 o 
  -5   7   9       36.31       48.71      9.55 o 
  -4   7   9       25.74       23.32      3.63 o 
  -3   7   9      141.69      137.35     11.97 o 
  -2   7   9       29.52       32.05      3.89 o 
  -1   7   9      266.85      251.85     10.62 o 
   0   7   9      185.22      190.67      9.18 o 
   1   7   9      272.75      262.99     11.46 o 
   2   7   9       28.64       32.01      4.90 o 
   3   7   9      144.65      149.90      8.79 o 
   4   7   9       25.87       28.62      3.38 o 
   5   7   9       35.65       46.96      5.51 o 
   6   7   9       66.78       73.14      9.26 o 
   7   7   9       15.34       17.28      2.96 o 
   8   7   9        3.08        4.38      3.02 o 
  -7   8   9       16.89       27.82      8.09 o 
  -6   8   9        7.06        9.43      4.04 o 
  -5   8   9       31.64       37.00      4.71 o 
  -4   8   9       31.15       33.37      4.86 o 
  -3   8   9       90.88       89.57      7.67 o 
  -2   8   9      112.35      119.64     15.92 o 
  -1   8   9      166.07      155.05      9.00 o 
   0   8   9      204.84      185.18      9.58 o 
   1   8   9      166.74      154.99      8.89 o 
   2   8   9      111.81      114.11      8.01 o 
   3   8   9       91.50       92.50      7.10 o 
   4   8   9       30.30       33.13      3.69 o 
   5   8   9       32.00       38.69      4.06 o 
   6   8   9        7.44       10.50      2.76 o 
   7   8   9       16.77       23.79      4.30 o 
  -6   9   9        7.64        9.51      4.62 o 
  -5   9   9       38.42       42.60      5.13 o 
  -4   9   9       21.65       27.53      4.40 o 
  -3   9   9       57.98       59.26      7.33 o 
  -2   9   9       41.87       41.46      6.16 o 
  -1   9   9       84.14       72.23      7.41 o 
   0   9   9       30.50       30.45      5.61 o 
   1   9   9       85.32       84.52      7.55 o 
   2   9   9       40.06       49.19      6.39 o 
   3   9   9       57.70       56.63      6.87 o 
   4   9   9       21.97       28.93      4.23 o 
   5   9   9       38.03       46.00      6.01 o 
   6   9   9        7.03        8.07      2.93 o 
  -5  10   9        0.38       -0.81      3.51 o 
  -4  10   9       39.04       48.49      5.64 o 
  -3  10   9       30.18       22.70      6.37 o 
  -2  10   9       15.92       21.01      5.49 o 
  -1  10   9       81.49       91.52      8.60 o 
   0  10   9       11.73        7.81      4.67 o 
   1  10   9       81.47       97.12      8.22 o 
   2  10   9       16.85       20.09      4.99 o 
   3  10   9       30.21       35.71      6.20 o 
   4  10   9       39.80       43.67      5.61 o 
   5  10   9        0.35        0.57      3.17 o 
  -4  11   9       16.95       15.02      8.53 o 
  -3  11   9       31.21       30.18      6.89 o 
  -2  11   9        5.89        2.25      4.63 o 
  -1  11   9       45.88       43.98      7.37 o 
   0  11   9        8.92        9.14      5.15 o 
   1  11   9       45.74       49.65      9.61 o 
   2  11   9        5.93        4.66      3.61 o 
   3  11   9       31.22       34.60      6.75 o 
   4  11   9       16.92       14.96      4.86 o 
  -2  12   9       10.42       10.10      6.07 o 
  -1  12   9        0.50       -0.22      5.49 o 
   0  12   9        0.14       -1.44      5.21 o 
   1  12   9        0.46        2.55      5.32 o 
   2  12   9       10.66        9.93      6.39 o 
   0   0  10       24.77       29.80      4.71 o 
   1   0  10       73.33       83.55      4.19 o 
   2   0  10       28.80       31.42      2.56 o 
   3   0  10       18.17       14.66      2.54 o 
   4   0  10      111.87      115.99      8.08 o 
   5   0  10       29.91       32.35      4.86 o 
   6   0  10      183.34      200.68     15.22 o 
   7   0  10        5.68        6.89      4.00 o 
   8   0  10       25.35       24.57      6.07 o 
   9   0  10       14.93       15.04      5.41 o 
  -9   1  10       22.82       20.02      7.26 o 
  -8   1  10        5.36        3.24      4.17 o 
  -7   1  10        3.34        4.86      3.12 o 
  -6   1  10       42.64       37.58      5.40 o 
  -5   1  10      149.72      140.14     15.28 o 
  -4   1  10      144.15      141.35     16.49 o 
  -3   1  10       29.20       27.70      3.02 o 
  -2   1  10       99.31       88.04      4.41 o 
  -1   1  10      146.95      147.64      6.43 o 
   0   1  10      110.95      118.32     24.24 o 
   1   1  10      146.47      143.51      3.88 o 
   2   1  10       94.34       79.75      3.64 o 
   3   1  10       28.91       27.37      2.62 o 
   4   1  10      140.83      140.88     12.77 o 
   5   1  10      146.70      147.17     18.99 o 
   6   1  10       42.73       40.46      5.58 o 
   7   1  10        2.98        3.67      3.65 o 
   8   1  10        5.07        3.73      3.10 o 
   9   1  10       22.69       20.20      5.96 o 
  -9   2  10        6.82        1.63      4.83 o 
  -8   2  10       44.03       47.46     12.54 o 
  -7   2  10        0.50        0.86      2.99 o 
  -6   2  10       18.11       19.02      5.60 o 
  -5   2  10       14.89       11.37      3.47 o 
  -4   2  10       58.42       50.21      8.53 o 
  -3   2  10       19.98       17.77      3.42 o 
  -2   2  10        5.50        4.29      1.90 o 
  -1   2  10       76.78       73.43      4.77 o 
   0   2  10      103.91       99.24      3.82 o 
   1   2  10       77.24       75.68      3.53 o 
   2   2  10        5.78        4.47      1.83 o 
   3   2  10       20.72       17.45      2.34 o 
   4   2  10       58.55       52.39      3.80 o 
   5   2  10       14.97       15.84      2.93 o 
   6   2  10       18.07       22.50      3.65 o 
   7   2  10        0.47        0.60      2.75 o 
   8   2  10       43.55       39.09      6.09 o 
   9   2  10        6.94        5.19      4.41 o 
  -9   3  10       22.98       19.49     10.51 o 
  -8   3  10        6.03        0.55      3.44 o 
  -7   3  10       41.27       44.63      7.45 o 
  -6   3  10       18.72       19.90      4.36 o 
  -5   3  10       17.27       21.64      4.21 o 
  -4   3  10       53.20       56.51      6.11 o 
  -3   3  10       23.07       28.24      3.95 o 
  -2   3  10      314.58      305.95      9.67 o 
  -1   3  10        0.75        0.69      1.85 o 
   0   3  10       93.26       93.25      8.38 o 
   1   3  10        0.62        1.83      1.61 o 
   2   3  10      317.36      302.83     15.96 o 
   3   3  10       22.14       27.71      3.29 o 
   4   3  10       53.89       57.11      4.17 o 
   5   3  10       16.33       20.97      2.85 o 
   6   3  10       19.01       22.27      3.72 o 
   7   3  10       41.92       49.23      6.38 o 
   8   3  10        6.42        5.85      3.60 o 
   9   3  10       23.07       21.44      6.20 o 
  -9   4  10       12.57       12.50      6.09 o 
  -8   4  10       15.47       18.03      5.92 o 
  -7   4  10        6.22        6.87      3.73 o 
  -6   4  10      161.85      167.65     29.86 o 
  -5   4  10       31.65       29.12      4.97 o 
  -4   4  10       23.25       25.88      5.60 o 
  -3   4  10       49.10       52.97      5.22 o 
  -2   4  10      127.64      122.08     12.16 o 
  -1   4  10        3.00        1.72      1.76 o 
   0   4  10      322.68      315.45     23.54 o 
   1   4  10        3.13        1.40      1.73 o 
   2   4  10      126.06      112.17     11.02 o 
   3   4  10       49.74       55.63      5.13 o 
   4   4  10       20.61       22.71      4.37 o 
   5   4  10       32.02       31.34      3.88 o 
   6   4  10      162.92      184.16     18.89 o 
   7   4  10        6.47        8.97      3.05 o 
   8   4  10       14.72       22.46      5.29 o 
   9   4  10       12.73       13.31      5.67 o 
  -8   5  10       19.87       20.86      5.69 o 
  -7   5  10        7.51        8.24      3.92 o 
  -6   5  10        4.91        5.18      3.10 o 
  -5   5  10       14.55       13.31      3.78 o 
  -4   5  10       38.25       44.31      8.79 o 
  -3   5  10       22.58       28.85      4.23 o 
  -2   5  10       10.40       12.94      2.74 o 
  -1   5  10       33.76       33.79      4.57 o 
   0   5  10       82.74       74.74      5.78 o 
   1   5  10       34.47       29.87      3.59 o 
   2   5  10       12.03       15.18      2.92 o 
   3   5  10       22.41       33.75      6.24 o 
   4   5  10       38.21       44.77      4.45 o 
   5   5  10       14.08       10.57      2.47 o 
   6   5  10        4.98        4.63      2.38 o 
   7   5  10        7.88       10.34      3.18 o 
   8   5  10       20.15       23.84      4.81 o 
  -8   6  10        7.12        8.17      5.48 o 
  -7   6  10        1.61        2.00      3.46 o 
  -6   6  10        2.35        2.49      3.26 o 
  -5   6  10       23.42       26.73      7.77 o 
  -4   6  10       10.79       11.71      3.46 o 
  -3   6  10       57.43       55.57      4.87 o 
  -2   6  10       38.97       55.62      9.30 o 
  -1   6  10       32.00       27.80      4.59 o 
   0   6  10      115.47      112.48      7.47 o 
   1   6  10       33.46       28.58      4.54 o 
   2   6  10       37.62       47.03      4.57 o 
   3   6  10       57.16       56.06      7.33 o 
   4   6  10       11.06       11.62      2.85 o 
   5   6  10       23.55       28.24      5.02 o 
   6   6  10        2.33        2.93      2.12 o 
   7   6  10        1.67        2.62      2.22 o 
   8   6  10        7.20        5.89      3.78 o 
  -7   7  10        8.74       10.00      4.86 o 
  -6   7  10        1.41        0.31      3.18 o 
  -5   7  10       20.50       23.15      4.75 o 
  -4   7  10       31.89       37.27      4.38 o 
  -3   7  10        6.82        8.69      3.69 o 
  -2   7  10       67.49       70.93      9.88 o 
  -1   7  10        0.49        2.12      2.84 o 
   0   7  10       18.17       18.95      4.27 o 
   1   7  10        0.48        0.89      2.71 o 
   2   7  10       67.83       71.57      6.75 o 
   3   7  10        7.28        2.85      2.25 o 
   4   7  10       32.46       38.48      6.78 o 
   5   7  10       21.28       20.22      3.06 o 
   6   7  10        1.27        3.20      2.24 o 
   7   7  10        8.28       11.71      3.05 o 
  -7   8  10       10.07       12.46      5.79 o 
  -6   8  10       42.30       51.03      8.61 o 
  -5   8  10        6.16        6.37      3.28 o 
  -4   8  10       37.91       55.01      9.23 o 
  -3   8  10       18.49       18.84      3.76 o 
  -2   8  10       18.32       14.98      4.45 o 
  -1   8  10       14.31       14.30      4.09 o 
   0   8  10       93.26       96.06      7.67 o 
   1   8  10       14.02        7.59      3.61 o 
   2   8  10       18.04       20.48      4.71 o 
   3   8  10       18.85       24.44      4.80 o 
   4   8  10       39.01       50.13      5.11 o 
   5   8  10        6.16        9.03      2.61 o 
   6   8  10       41.42       46.98      7.88 o 
   7   8  10        9.84       11.84      3.89 o 
  -6   9  10        0.11       -1.47      3.65 o 
  -5   9  10        6.44        6.97      3.86 o 
  -4   9  10        8.56        8.73      3.45 o 
  -3   9  10       12.88        9.04      4.73 o 
  -2   9  10       25.92       26.29      5.63 o 
  -1   9  10        0.57        2.20      3.96 o 
   0   9  10        1.21       -0.06      3.23 o 
   1   9  10        0.51        0.81      2.98 o 
   2   9  10       24.19       22.31      4.83 o 
   3   9  10       12.88       15.83      4.74 o 
   4   9  10        7.90       10.52      3.82 o 
   5   9  10        6.28        3.95      2.45 o 
   6   9  10        0.09        1.71      3.19 o 
  -5  10  10        0.34        1.07      4.07 o 
  -4  10  10        1.44       -2.40      3.66 o 
  -3  10  10       10.36       10.24      5.24 o 
  -2  10  10        5.29       10.33      4.95 o 
  -1  10  10       12.77        8.02      6.88 o 
   0  10  10       45.59       53.22      7.52 o 
   1  10  10       11.99        8.43      4.05 o 
   2  10  10        4.99        7.79      4.03 o 
   3  10  10       10.35       16.21      5.04 o 
   4  10  10        1.51        1.89      4.22 o 
   5  10  10        0.35        1.88      4.06 o 
  -3  11  10        3.56        3.00      5.40 o 
  -2  11  10       11.13        9.65      5.92 o 
  -1  11  10        2.99        5.69      5.51 o 
   0  11  10       23.07       27.75      7.06 o 
   1  11  10        3.02        1.26      4.31 o 
   2  11  10       11.36       10.38      5.37 o 
   3  11  10        3.31        7.54      5.82 o 
   1   0  11        2.07        2.27      1.45 o 
   2   0  11        1.70        0.58      1.70 o 
   3   0  11      128.30      120.14      5.51 o 
   4   0  11      121.82      103.91      6.88 o 
   5   0  11       75.85       76.28      6.43 o 
   6   0  11        9.81        7.10      3.26 o 
   7   0  11        0.02       -0.36      3.03 o 
   8   0  11       22.11       21.89      6.00 o 
   9   0  11        7.35        6.18      5.51 o 
  -9   1  11       22.57       25.54      7.14 o 
  -8   1  11       14.14        9.37      5.30 o 
  -7   1  11       65.86       74.25      9.49 o 
  -6   1  11       67.80       68.03      6.89 o 
  -5   1  11       75.04       67.48      6.49 o 
  -4   1  11       27.57       28.65      6.81 o 
  -3   1  11      281.06      268.82     30.56 o 
  -2   1  11      155.85      150.61      9.03 o 
  -1   1  11      123.01      114.18      6.16 o 
   0   1  11       97.75       78.66     10.36 o 
   1   1  11      121.25      110.01      4.21 o 
   2   1  11      154.15      147.26      5.88 o 
   3   1  11      281.01      261.74     17.60 o 
   4   1  11       27.05       28.63      3.53 o 
   5   1  11       75.16       66.22      8.66 o 
   6   1  11       66.97       66.56     10.44 o 
   7   1  11       65.55       64.69      7.60 o 
   8   1  11       14.48       12.06      5.47 o 
   9   1  11       22.35       27.52      6.93 o 
  -9   2  11        4.75        5.22      7.64 o 
  -8   2  11        1.06        1.21      4.10 o 
  -7   2  11       24.54       26.90      9.55 o 
  -6   2  11       10.01       12.10      4.00 o 
  -5   2  11       41.48       40.90      6.49 o 
  -4   2  11       27.36       27.65      5.73 o 
  -3   2  11      151.63      137.83     16.17 o 
  -2   2  11       17.26       14.27      3.24 o 
  -1   2  11      497.19      496.54     32.47 o 
   0   2  11      104.12       97.55      4.76 o 
   1   2  11      490.17      463.24     18.67 o 
   2   2  11       18.67       18.53      2.77 o 
   3   2  11      148.83      147.19      6.47 o 
   4   2  11       27.21       29.84      3.72 o 
   5   2  11       41.37       48.50      6.22 o 
   6   2  11       10.21        5.89      3.59 o 
   7   2  11       24.69       21.93      5.44 o 
   8   2  11        1.06        2.24      3.25 o 
   9   2  11        4.68        6.28      5.61 o 
  -8   3  11        2.65        3.17      4.49 o 
  -7   3  11        0.50        1.54      3.05 o 
  -6   3  11       49.12       53.81      9.61 o 
  -5   3  11       90.78       93.77     11.46 o 
  -4   3  11      169.63      180.55     24.13 o 
  -3   3  11      316.57      309.74     42.02 o 
  -2   3  11       88.88       90.26     16.11 o 
  -1   3  11      224.64      220.03     11.71 o 
   0   3  11      167.27      171.63      7.93 o 
   1   3  11      220.70      191.45      9.08 o 
   2   3  11       87.61       81.52      4.75 o 
   3   3  11      311.03      311.84     18.22 o 
   4   3  11      171.10      183.88     14.34 o 
   5   3  11       90.45       92.62      9.29 o 
   6   3  11       49.34       54.78      8.02 o 
   7   3  11        0.61        1.74      2.62 o 
   8   3  11        2.51        3.87      3.69 o 
  -8   4  11        6.61        7.07      4.90 o 
  -7   4  11       21.91       28.36      5.58 o 
  -6   4  11       26.96       25.29      5.48 o 
  -5   4  11       65.53       71.85     12.10 o 
  -4   4  11       35.91       35.72      7.07 o 
  -3   4  11      126.26      129.35      8.60 o 
  -2   4  11       89.45       87.47     16.11 o 
  -1   4  11       30.36       36.10      4.53 o 
   0   4  11       44.48       47.45      5.19 o 
   1   4  11       30.52       31.52      3.69 o 
   2   4  11       89.82       81.46      4.95 o 
   3   4  11      128.42      133.22      7.80 o 
   4   4  11       36.28       35.55      4.39 o 
   5   4  11       65.53       66.40     12.26 o 
   6   4  11       27.01       27.10      4.16 o 
   7   4  11       22.71       27.39      4.32 o 
   8   4  11        6.69        6.72      4.83 o 
  -8   5  11        1.27        1.64      5.16 o 
  -7   5  11        6.70        7.70      4.14 o 
  -6   5  11        0.18        2.00      3.14 o 
  -5   5  11       95.64       92.13     19.29 o 
  -4   5  11       32.03       38.36      8.21 o 
  -3   5  11      144.41      151.45     20.69 o 
  -2   5  11        2.96        8.82      3.24 o 
  -1   5  11       33.94       33.00      4.76 o 
   0   5  11       21.82       27.12      4.54 o 
   1   5  11       33.78       35.71      4.95 o 
   2   5  11        3.30        6.32      2.43 o 
   3   5  11      147.73      153.69     11.41 o 
   4   5  11       32.32       35.48      5.35 o 
   5   5  11       97.10      103.17      9.93 o 
   6   5  11        0.23        1.64      2.40 o 
   7   5  11        6.40        7.70      3.20 o 
   8   5  11        1.13        0.72      3.78 o 
  -7   6  11        1.71        4.84      4.41 o 
  -6   6  11       41.11       40.17      6.24 o 
  -5   6  11        1.14        0.01      3.06 o 
  -4   6  11       32.17       32.92      6.94 o 
  -3   6  11       25.38       18.96      6.62 o 
  -2   6  11       30.88       36.55      6.75 o 
  -1   6  11      139.52      136.20      8.45 o 
   0   6  11       61.28       55.05      8.72 o 
   1   6  11      141.40      147.96      8.51 o 
   2   6  11       31.47       33.01      4.18 o 
   3   6  11       25.48       30.59      4.19 o 
   4   6  11       31.34       37.80      4.66 o 
   5   6  11        1.24        0.74      2.16 o 
   6   6  11       40.81       52.67      6.10 o 
   7   6  11        1.66        1.37      2.92 o 
  -7   7  11       14.05       17.99      6.20 o 
  -6   7  11       12.87       23.22      6.81 o 
  -5   7  11       28.24       35.57      8.34 o 
  -4   7  11        6.93        7.46      3.85 o 
  -3   7  11       65.40       65.57     16.68 o 
  -2   7  11       17.19       18.76      4.65 o 
  -1   7  11       56.05       54.54      6.48 o 
   0   7  11       15.56       10.65      4.13 o 
   1   7  11       54.59       56.04      6.39 o 
   2   7  11       17.35       23.05      4.64 o 
   3   7  11       63.12       63.58      5.80 o 
   4   7  11        7.13       10.18      2.85 o 
   5   7  11       27.88       32.50      4.40 o 
   6   7  11       12.68       24.50      5.87 o 
   7   7  11       14.23       16.81      4.97 o 
  -6   8  11        1.41        2.54      3.88 o 
  -5   8  11       17.95       23.34      7.58 o 
  -4   8  11        1.08        3.89      3.42 o 
  -3   8  11       17.50       17.80      5.17 o 
  -2   8  11       35.09       31.71      5.64 o 
  -1   8  11       15.68       15.17      4.53 o 
   0   8  11       45.40       47.34      6.52 o 
   1   8  11       15.76       14.93      4.44 o 
   2   8  11       34.73       41.60      5.93 o 
   3   8  11       17.16       22.60      4.67 o 
   4   8  11        1.14        2.88      2.27 o 
   5   8  11       17.29       24.21      4.12 o 
   6   8  11        1.30        3.39      3.10 o 
  -5   9  11       18.13       21.29      5.35 o 
  -4   9  11        8.20        7.78      4.07 o 
  -3   9  11       50.69       46.04      7.23 o 
  -2   9  11       11.34       14.45      5.31 o 
  -1   9  11       17.92       20.77      5.19 o 
   0   9  11       48.57       48.15      6.90 o 
   1   9  11       18.27       23.06      5.51 o 
   2   9  11       11.86       16.99      4.70 o 
   3   9  11       51.22       64.09      7.20 o 
   4   9  11        8.21       10.59      4.31 o 
   5   9  11       18.20       20.40      6.11 o 
  -4  10  11       18.03       17.18      6.61 o 
  -3  10  11        7.48        8.93      5.85 o 
  -2  10  11       15.32       15.95      6.05 o 
  -1  10  11       48.34       55.13      7.88 o 
   0  10  11        7.32        4.98      4.54 o 
   1  10  11       48.91       56.43      7.61 o 
   2  10  11       15.43       17.57      9.42 o 
   3  10  11        7.56        5.27      4.62 o 
   4  10  11       17.91       31.37      7.21 o 
  -2  11  11        1.44       -1.01      5.07 o 
  -1  11  11       20.71       12.36      6.41 o 
   0  11  11        0.38        4.43      5.79 o 
   1  11  11       20.48       19.23      6.51 o 
   2  11  11        1.41        2.92      5.80 o 
   0   0  12       20.41       20.39      3.48 o 
   1   0  12       25.71       29.56      3.23 o 
   2   0  12       10.79       12.06      2.54 o 
   3   0  12        2.44        2.26      1.95 o 
   4   0  12       15.78       11.27      3.51 o 
   5   0  12        0.00        0.24      2.84 o 
   6   0  12       57.78       52.35      9.30 o 
   7   0  12        2.29        1.26      3.27 o 
   8   0  12        5.74        4.84      5.40 o 
  -8   1  12        2.40        5.37      4.94 o 
  -7   1  12       10.39       12.25      4.31 o 
  -6   1  12       20.52       24.69      5.28 o 
  -5   1  12       18.68       18.02      4.28 o 
  -4   1  12       62.12       62.77      6.12 o 
  -3   1  12       40.85       38.73      5.28 o 
  -2   1  12      114.66      104.22      5.24 o 
  -1   1  12       12.49       16.86      2.72 o 
   0   1  12      381.51      356.07     22.67 o 
   1   1  12       12.02       14.87      2.71 o 
   2   1  12      117.65      114.64      7.94 o 
   3   1  12       40.95       43.11      4.87 o 
   4   1  12       64.87       72.26      4.96 o 
   5   1  12       18.19       19.93      4.49 o 
   6   1  12       21.43       20.90      4.72 o 
   7   1  12       10.19       12.03      4.44 o 
   8   1  12        2.19        6.10      5.23 o 
  -8   2  12        5.61        3.55      4.94 o 
  -7   2  12        6.96        6.11      6.24 o 
  -6   2  12       50.70       51.04      7.00 o 
  -5   2  12       34.54       34.73      5.35 o 
  -4   2  12       33.23       38.79      5.28 o 
  -3   2  12      138.98      148.14     16.62 o 
  -2   2  12       41.61       46.56      5.03 o 
  -1   2  12       82.11       85.37      6.00 o 
   0   2  12       16.49       19.96      3.83 o 
   1   2  12       83.11       80.59      6.28 o 
   2   2  12       41.29       49.00      4.16 o 
   3   2  12      140.13      140.32      7.08 o 
   4   2  12       33.01       41.99      4.46 o 
   5   2  12       33.65       39.18      4.90 o 
   6   2  12       50.94       58.01      9.74 o 
   7   2  12        7.01        7.60      4.72 o 
   8   2  12        5.60        2.04      5.17 o 
  -8   3  12        3.30        3.20      5.17 o 
  -7   3  12        0.39        2.43      3.52 o 
  -6   3  12       15.47       17.99      5.09 o 
  -5   3  12       64.28       58.25      9.17 o 
  -4   3  12        4.57        6.59      3.08 o 
  -3   3  12       99.22       91.61     10.76 o 
  -2   3  12       34.23       39.82      7.83 o 
  -1   3  12       57.03       55.71      5.13 o 
   0   3  12       65.65       62.72      5.66 o 
   1   3  12       57.93       57.79      4.38 o 
   2   3  12       35.10       36.76      5.24 o 
   3   3  12       98.76       95.18      7.25 o 
   4   3  12        4.97        7.58      2.74 o 
   5   3  12       62.49       58.18      6.85 o 
   6   3  12       15.89       21.62      3.88 o 
   7   3  12        0.52       -0.14      4.05 o 
   8   3  12        3.21       -0.19      4.57 o 
  -7   4  12       33.49       38.95      7.89 o 
  -6   4  12       10.87       11.32      4.46 o 
  -5   4  12        5.17        7.00      3.33 o 
  -4   4  12       21.07       27.53      5.09 o 
  -3   4  12        0.77        3.74      2.61 o 
  -2   4  12       28.86       33.23      6.24 o 
  -1   4  12        2.34        4.20      3.95 o 
   0   4  12      125.95      108.66      7.24 o 
   1   4  12        2.62        1.07      2.06 o 
   2   4  12       28.79       25.23      3.62 o 
   3   4  12        0.82        0.95      2.21 o 
   4   4  12       21.20       25.70      4.27 o 
   5   4  12        5.15        7.28      2.68 o 
   6   4  12       10.98        8.47      3.57 o 
   7   4  12       33.91       34.73      6.27 o 
  -7   5  12       17.86       20.08      5.94 o 
  -6   5  12        3.27        8.11      3.79 o 
  -5   5  12       24.46       28.73      7.19 o 
  -4   5  12       16.54       18.89      4.28 o 
  -3   5  12        9.25        8.02      4.33 o 
  -2   5  12       66.09       90.10     16.87 o 
  -1   5  12      107.10      107.36      7.47 o 
   0   5  12       61.20       73.40      6.60 o 
   1   5  12      108.82      112.91      7.51 o 
   2   5  12       65.58       74.82      5.35 o 
   3   5  12        9.12        5.71      2.62 o 
   4   5  12       15.62       16.58      3.83 o 
   5   5  12       24.39       26.55      5.21 o 
   6   5  12        3.03        1.48      2.55 o 
   7   5  12       17.97       23.20      6.19 o 
  -7   6  12        5.71        4.63      5.09 o 
  -6   6  12        4.00        5.06      3.70 o 
  -5   6  12       22.32       30.10     10.00 o 
  -4   6  12       26.49       37.05      7.64 o 
  -3   6  12       65.51       82.99     19.29 o 
  -2   6  12       13.87        9.20      3.81 o 
  -1   6  12       45.42       40.11      5.93 o 
   0   6  12       72.41       62.09      6.61 o 
   1   6  12       44.32       43.34      5.71 o 
   2   6  12       13.57       12.67      3.17 o 
   3   6  12       65.57       80.50      7.89 o 
   4   6  12       26.40       31.20      4.40 o 
   5   6  12       22.89       34.16      4.94 o 
   6   6  12        3.97        3.36      3.06 o 
   7   6  12        5.60        5.91      4.58 o 
  -6   7  12        1.78        2.13      4.22 o 
  -5   7  12       18.66       33.87      7.89 o 
  -4   7  12       17.91       17.87      4.77 o 
  -3   7  12        4.03        3.31      5.73 o 
  -2   7  12       56.34       58.86      7.00 o 
  -1   7  12       25.21       31.56      5.83 o 
   0   7  12       47.51       50.08      6.69 o 
   1   7  12       24.92       35.40      5.57 o 
   2   7  12       58.07       71.46      7.23 o 
   3   7  12        4.12        3.59      2.71 o 
   4   7  12       18.76       23.47      5.24 o 
   5   7  12       19.23       30.96      6.52 o 
   6   7  12        1.67        2.71      3.43 o 
  -5   8  12        5.23        7.81      4.80 o 
  -4   8  12       28.58       32.23      5.27 o 
  -3   8  12        6.12       10.41      4.35 o 
  -2   8  12       12.50       15.84      4.83 o 
  -1   8  12       10.56       16.01      4.76 o 
   0   8  12        0.68        0.78      3.19 o 
   1   8  12       11.01       14.18      4.43 o 
   2   8  12       12.52       18.30      4.31 o 
   3   8  12        6.35       11.77      3.88 o 
   4   8  12       28.79       33.69      4.71 o 
   5   8  12        5.22        6.90      3.66 o 
  -4   9  12        3.27       -1.09      5.31 o 
  -3   9  12        4.53        0.73      5.02 o 
  -2   9  12        0.03       -4.78      6.11 o 
  -1   9  12       47.45       48.06      7.20 o 
   0   9  12        7.14        7.78      4.12 o 
   1   9  12       46.23       55.59      8.98 o 
   2   9  12        0.06        3.42      3.75 o 
   3   9  12        4.34        4.63      3.60 o 
   4   9  12        3.41        5.14      4.92 o 
  -2  10  12        8.84       10.34      6.16 o 
  -1  10  12       14.14       12.05      5.35 o 
   0  10  12        3.44        6.65      5.11 o 
   1  10  12       14.28       19.22      6.16 o 
   2  10  12        8.72        4.17      5.38 o 
   1   0  13       15.10       14.44      2.74 o 
   2   0  13      100.60      101.96      7.72 o 
   3   0  13        7.03        6.32      2.99 o 
   4   0  13       30.69       31.88      5.07 o 
   5   0  13        9.91       13.06      4.09 o 
   6   0  13        1.79        2.67      3.52 o 
   7   0  13       38.75       43.27      7.07 o 
  -7   1  13        0.78        1.96      3.99 o 
  -6   1  13        4.12        2.42      3.95 o 
  -5   1  13        8.22       11.46      3.87 o 
  -4   1  13        7.82        9.30      3.46 o 
  -3   1  13       21.72       32.53      6.56 o 
  -2   1  13       14.33       10.94      3.76 o 
  -1   1  13       18.31       21.30      3.09 o 
   0   1  13        0.67        3.23      2.61 o 
   1   1  13       16.78       18.53      3.07 o 
   2   1  13       13.94       14.53      2.89 o 
   3   1  13       20.65       27.73      3.87 o 
   4   1  13        7.92        7.42      3.28 o 
   5   1  13        8.04       11.27      3.87 o 
   6   1  13        3.88        3.39      3.36 o 
   7   1  13        0.79        4.94      4.44 o 
  -7   2  13        0.38        3.80      4.31 o 
  -6   2  13        4.85        9.01      3.91 o 
  -5   2  13        8.67       11.34      4.05 o 
  -4   2  13        6.73        5.11      3.15 o 
  -3   2  13       16.31       26.56      8.66 o 
  -2   2  13        9.04        8.68      3.21 o 
  -1   2  13       66.94       76.91      7.64 o 
   0   2  13        8.92       12.67      3.60 o 
   1   2  13       66.06       74.63      5.67 o 
   2   2  13        8.32       11.96      2.80 o 
   3   2  13       16.06       18.42      3.38 o 
   4   2  13        6.80        6.39      2.62 o 
   5   2  13        8.64       12.22      4.14 o 
   6   2  13        4.86        6.06      3.56 o 
   7   2  13        0.43       -1.06      3.98 o 
  -7   3  13        7.66       10.91      5.16 o 
  -6   3  13       11.42       12.67      4.25 o 
  -5   3  13       10.50       14.69      5.60 o 
  -4   3  13        6.12        6.06      3.38 o 
  -3   3  13       21.24       26.00      6.30 o 
  -2   3  13       22.13       30.94      6.37 o 
  -1   3  13       72.94       70.92      9.42 o 
   0   3  13       16.43       18.09      4.00 o 
   1   3  13       70.08       67.68      5.21 o 
   2   3  13       21.88       23.49      3.59 o 
   3   3  13       20.55       26.10      3.88 o 
   4   3  13        6.43        7.31      2.83 o 
   5   3  13       10.61       16.03      3.66 o 
   6   3  13       11.55       13.24      4.39 o 
   7   3  13        7.84        7.18      5.57 o 
  -7   4  13        0.02       -0.42      4.68 o 
  -6   4  13        5.18        3.75      3.75 o 
  -5   4  13       29.70       37.70      8.40 o 
  -4   4  13        2.35        5.09      3.12 o 
  -3   4  13        7.64        6.24      3.95 o 
  -2   4  13        3.93        6.05      2.72 o 
  -1   4  13        8.44        4.97      4.07 o 
   0   4  13       39.45       48.67      5.92 o 
   1   4  13        8.51       13.09      3.06 o 
   2   4  13        3.94        2.72      2.33 o 
   3   4  13        7.73       11.58      2.96 o 
   4   4  13        2.40        1.08      2.32 o 
   5   4  13       30.21       42.04      6.13 o 
   6   4  13        4.92        4.45      3.26 o 
   7   4  13        0.04        0.41      4.98 o 
  -6   5  13       11.54       15.26      8.85 o 
  -5   5  13        7.87        9.20      3.98 o 
  -4   5  13        1.47        7.64      4.84 o 
  -3   5  13       19.09       31.32      6.75 o 
  -2   5  13       14.40       10.70      4.97 o 
  -1   5  13        2.59        4.06      3.15 o 
   0   5  13       34.09       35.42      5.27 o 
   1   5  13        3.13        1.17      2.97 o 
   2   5  13       14.84       15.32      3.20 o 
   3   5  13       19.69       22.89      3.79 o 
   4   5  13        1.51        2.35      3.41 o 
   5   5  13        8.15       12.25      3.48 o 
   6   5  13       11.80       16.84      5.65 o 
  -6   6  13        0.21        1.32      4.49 o 
  -5   6  13        1.42        3.18      4.71 o 
  -4   6  13        5.59        8.53      4.84 o 
  -3   6  13        9.55        9.04      6.75 o 
  -2   6  13        2.48        3.52      3.30 o 
  -1   6  13       10.38       14.19      3.96 o 
   0   6  13        8.22        4.83      3.24 o 
   1   6  13       10.46       11.89      3.74 o 
   2   6  13        2.50        6.05      3.33 o 
   3   6  13        9.66       14.87      3.47 o 
   4   6  13        5.47        8.19      3.25 o 
   5   6  13        1.50        0.89      3.77 o 
   6   6  13        0.20        1.12      3.89 o 
  -5   7  13       10.20       12.98      7.32 o 
  -4   7  13       12.72       13.37      8.15 o 
  -3   7  13       22.38       31.22      5.97 o 
  -2   7  13        0.31       -0.48      3.24 o 
  -1   7  13        1.92        1.15      3.26 o 
   0   7  13        0.62        1.53      2.65 o 
   1   7  13        2.24        3.65      2.84 o 
   2   7  13        0.34        2.44      3.76 o 
   3   7  13       21.84       36.09      5.53 o 
   4   7  13       12.54       16.70      3.89 o 
   5   7  13        9.78       19.14      4.61 o 
  -4   8  13        0.21       -0.59      5.11 o 
  -3   8  13       14.65       17.08      5.64 o 
  -2   8  13        9.20        9.16      4.50 o 
  -1   8  13        0.95        3.85      3.60 o 
   0   8  13        3.61        3.12      3.80 o 
   1   8  13        0.85        2.29      3.06 o 
   2   8  13        9.06       14.59      4.49 o 
   3   8  13       14.89       23.69      5.35 o 
   4   8  13        0.19       -0.22      3.68 o 
  -3   9  13        5.11        5.71      5.75 o 
  -2   9  13        4.79        1.89      5.13 o 
  -1   9  13       16.19       21.19      6.12 o 
   0   9  13        8.04        7.64      4.85 o 
   1   9  13       16.57       26.06      6.46 o 
   2   9  13        4.88        7.00      5.16 o 
   3   9  13        5.03       12.09      6.23 o 
   1   0  14        0.35        1.42      2.10 o 
   2   0  14        4.82        5.79      2.49 o 
   3   0  14       13.04       15.51      4.52 o 
   4   0  14       28.80       39.49     10.51 o 
   5   0  14        4.28        5.99      3.61 o 
   6   0  14       26.67       28.53      6.69 o 
   7   0  14        2.83        1.12      4.77 o 
  -7   1  14        4.91        2.34      5.22 o 
  -6   1  14        6.73        4.09      3.76 o 
  -5   1  14        2.97        1.07      3.06 o 
  -4   1  14       23.96       29.16      5.13 o 
  -3   1  14        1.15        1.60      2.75 o 
  -2   1  14       41.25       54.31      5.81 o 
  -1   1  14        9.90        7.38      2.68 o 
   0   1  14        0.02        0.74      2.10 o 
   1   1  14       10.11        8.68      2.73 o 
   2   1  14       40.78       51.01      4.82 o 
   3   1  14        1.09        3.52      2.32 o 
   4   1  14       23.72       34.42      7.19 o 
   5   1  14        2.78        5.48      4.84 o 
   6   1  14        6.78        8.48      4.50 o 
   7   1  14        4.87        2.51      5.13 o 
  -7   2  14        1.48        3.18      5.14 o 
  -6   2  14        2.89        0.96      3.64 o 
  -5   2  14        0.86       -1.88      2.94 o 
  -4   2  14        1.81        4.30      3.28 o 
  -3   2  14        2.00        2.55      2.93 o 
  -2   2  14       41.89       43.04      7.26 o 
   0   2  14      145.52      143.35      6.76 o 
   1   2  14       22.53       31.29      6.11 o 
   2   2  14       41.73       39.90      4.45 o 
   3   2  14        2.05        2.21      2.33 o 
   4   2  14        1.73        3.08      2.99 o 
   5   2  14        0.84        0.65      3.88 o 
   6   2  14        2.82        2.59      3.94 o 
   7   2  14        1.55       -1.02      6.49 o 
  -6   3  14        1.85        1.08      3.89 o 
  -5   3  14        9.76       15.16      4.51 o 
  -4   3  14        7.80       13.53      4.21 o 
  -3   3  14       10.18       14.77      5.35 o 
  -1   3  14       14.34       17.44      5.86 o 
   0   3  14       36.35       35.63      5.47 o 
   1   3  14       14.31       16.31      3.39 o 
   2   3  14       21.75       23.62      4.85 o 
   3   3  14       10.00       13.42      3.22 o 
   4   3  14        7.56       12.16      3.26 o 
   5   3  14        9.50       13.41      4.37 o 
   6   3  14        1.94        3.60      4.45 o 
  -6   4  14       29.83       35.44     10.06 o 
  -5   4  14        3.76        3.55      3.85 o 
  -4   4  14       25.16       33.74      7.77 o 
  -3   4  14        1.89        7.13      4.46 o 
  -2   4  14       14.52       14.52      5.86 o 
  -1   4  14        5.05        2.74      3.15 o 
   0   4  14        3.37        2.23      2.90 o 
   1   4  14        5.14        5.88      2.84 o 
   2   4  14       14.57       15.32      3.27 o 
   3   4  14        1.95        4.10      3.56 o 
   4   4  14       24.73       27.10      4.29 o 
   5   4  14        3.69        5.55      3.21 o 
   6   4  14       29.86       36.66      8.91 o 
  -5   5  14        3.33        3.44      4.58 o 
  -4   5  14        3.30       11.71      5.48 o 
  -3   5  14        3.70        4.71      4.58 o 
  -2   5  14        3.56       10.44      4.97 o 
  -1   5  14        2.20        1.61      2.95 o 
   0   5  14       42.51       48.92      6.17 o 
   1   5  14        2.18        2.42      2.97 o 
   2   5  14        3.65        6.93      2.99 o 
   3   5  14        3.82        4.30      2.69 o 
   4   5  14        3.29        6.06      3.81 o 
   5   5  14        3.47        3.97      3.46 o 
  -5   6  14        1.46       -3.44      5.35 o 
  -4   6  14        0.07       -0.25      7.13 o 
  -3   6  14        1.51       -0.76      6.49 o 
  -2   6  14       12.63       16.59      4.55 o 
  -1   6  14        2.43        3.13      2.99 o 
   0   6  14       28.74       44.95      6.17 o 
   1   6  14        2.52        1.52      3.25 o 
   2   6  14       12.58       19.40      4.51 o 
   3   6  14        1.44        2.36      2.67 o 
   4   6  14        0.08        1.87      4.01 o 
   5   6  14        1.51       -0.36      3.84 o 
  -4   7  14       11.36       14.52      8.66 o 
  -3   7  14        3.23        0.10      4.40 o 
  -2   7  14        2.42        3.30      4.08 o 
  -1   7  14        4.35        6.07      3.76 o 
   0   7  14        4.75        7.32      3.65 o 
   1   7  14        4.36       10.28      4.04 o 
   2   7  14        2.68        3.25      3.18 o 
   3   7  14        3.35        4.63      3.51 o 
   4   7  14       11.81       15.62      4.78 o 
  -3   8  14        1.71        0.48      5.49 o 
  -2   8  14        2.66        3.63      5.04 o 
  -1   8  14        0.62        1.77      4.64 o 
   0   8  14        1.92        1.80      3.95 o 
   1   8  14        0.59        1.61      4.03 o 
   2   8  14        2.57        2.75      4.38 o 
   3   8  14        1.63        2.60      5.23 o 
   1   0  15       18.18       28.09      4.59 o 
   2   0  15        1.14        3.62      3.08 o 
   3   0  15       10.00        9.93      3.73 o 
   4   0  15        0.55        1.89      3.06 o 
   5   0  15        3.65        4.48      3.63 o 
   6   0  15       11.49       11.94      5.67 o 
  -6   1  15        5.04        5.23      5.07 o 
  -5   1  15        2.44        3.46      3.51 o 
  -4   1  15        7.11        8.85      3.88 o 
  -3   1  15        0.07       -0.05      2.94 o 
  -2   1  15        1.27        0.51      3.31 o 
   0   1  15        1.33        2.16      4.07 o 
   1   1  15        2.82        1.21      2.68 o 
   2   1  15        1.30        3.68      2.59 o 
   3   1  15        0.05        1.48      3.57 o 
   4   1  15        7.04        9.56      4.00 o 
   5   1  15        2.40        6.00      4.04 o 
   6   1  15        4.97        6.00      5.35 o 
  -6   2  15        1.63        0.29      5.17 o 
  -5   2  15        3.29        8.22      4.04 o 
  -4   2  15        6.68       11.98      4.30 o 
  -3   2  15        7.59       13.62      5.35 o 
  -1   2  15       17.14       27.89      7.26 o 
   0   2  15        3.53        5.09      4.33 o 
   1   2  15       16.51       25.29      3.92 o 
   2   2  15        2.02        3.64      2.46 o 
   3   2  15        7.61       13.48      3.39 o 
   4   2  15        6.81       10.71      4.13 o 
   5   2  15        3.39        5.32      4.07 o 
   6   2  15        1.64        2.12      5.00 o 
  -5   3  15        0.39       -0.44      3.57 o 
  -4   3  15        2.04        7.13      4.97 o 
  -3   3  15        1.79        3.06      4.20 o 
  -1   3  15        9.47       13.37      5.22 o 
   0   3  15       40.14       43.81      5.87 o 
   1   3  15        9.57       13.98      4.20 o 
   2   3  15        0.87        1.43      2.41 o 
   3   3  15        1.80        3.07      2.56 o 
   4   3  15        1.99        2.63      3.05 o 
   5   3  15        0.37       -1.86      4.01 o 
  -5   4  15        8.76        8.66      6.49 o 
  -4   4  15        3.51        3.69      4.97 o 
  -2   4  15       12.43       13.75      5.60 o 
  -1   4  15        3.49        4.03      3.23 o 
   0   4  15        2.17        2.59      3.02 o 
   1   4  15        3.41        8.08      3.42 o 
   2   4  15       12.42       17.02      6.05 o 
   3   4  15       16.18       24.20      4.17 o 
   4   4  15        3.47        4.93      3.05 o 
   5   4  15        8.82        9.14      5.66 o 
  -3   5  15        3.16        3.95      5.60 o 
  -2   5  15        7.50        6.90      3.64 o 
  -1   5  15        5.83        7.96      3.60 o 
   0   5  15       21.92       38.19      5.81 o 
   1   5  15        5.76        6.07      3.42 o 
   2   5  15        7.45       12.45      3.55 o 
   3   5  15        3.28        8.59      4.53 o 
   4   5  15        4.65        7.76      3.93 o 
  -3   6  15       12.54       20.50      9.42 o 
  -2   6  15        0.81        0.54      3.49 o 
  -1   6  15       14.15       18.22      4.79 o 
   0   6  15        1.92        6.41      3.95 o 
   1   6  15       14.43       17.97      4.53 o 
   2   6  15        0.69        5.92      3.76 o 
   3   6  15       12.50       22.28      7.83 o 
   4   6  15        1.28        6.25      5.69 o 
  -2   7  15        4.01        7.66      5.63 o 
  -1   7  15        2.55        5.21      4.99 o 
   0   7  15        0.78        2.96      4.19 o 
   1   7  15        2.60        4.01      4.20 o 
   2   7  15        4.02        4.42      4.67 o 
   0   0  16        6.37        3.82      4.20 o 
   2   0  16       18.10       29.54      7.26 o 
   3   0  16        1.64        0.43      3.27 o 
   4   0  16        4.58        5.46      4.30 o 
   5   0  16        0.46       -0.11      4.72 o 
  -5   1  16        1.78        3.74      5.04 o 
  -4   1  16        0.14        2.83      3.67 o 
  -3   1  16        0.17       -0.13      3.82 o 
  -1   1  16        6.83       16.43      5.86 o 
   0   1  16        5.44        8.66      4.71 o 
   1   1  16        6.58       12.10      5.60 o 
   2   1  16        1.46        1.91      3.95 o 
   3   1  16        0.16        1.38      3.32 o 
   4   1  16        0.11        1.38      3.61 o 
   5   1  16        1.73        1.82      5.04 o 
  -4   2  16        7.28       15.41      6.24 o 
  -1   2  16        2.99        3.95      4.07 o 
   0   2  16        0.08        2.67      4.46 o 
   1   2  16        3.00        5.80      2.93 o 
   2   2  16        3.85        6.53      2.78 o 
   3   2  16        1.56        4.63      3.79 o 
   4   2  16        7.18        8.86      4.71 o 
  -4   3  16        0.91        0.76      6.88 o 
  -2   3  16        6.19        6.49      5.22 o 
  -1   3  16       11.03       15.22      4.71 o 
   0   3  16        0.82       -0.76      3.82 o 
   1   3  16       10.94       12.10      5.73 o 
   2   3  16        6.02       10.97      4.09 o 
   3   3  16        3.08        2.55      2.92 o 
   4   3  16        0.86       -1.75      4.31 o 
  -3   4  16        1.18        0.00      6.11 o 
  -2   4  16        2.65        6.24      5.48 o 
  -1   4  16        5.06       11.13      4.09 o 
   0   4  16       19.05       29.91      5.53 o 
   1   4  16        4.99        8.15      5.60 o 
   2   4  16        2.58        6.87      4.97 o 
   3   4  16        1.24        1.22      3.12 o 
  -3   5  16        0.51        1.15      8.28 o 
  -2   5  16        0.56       -0.92      4.09 o 
  -1   5  16        6.45        7.53      4.64 o 
   0   5  16        1.63        4.56      3.89 o 
   1   5  16        6.65        9.58      4.85 o 
   2   5  16        0.62        3.18      6.62 o 
   3   5  16        0.49        1.54      4.97 o 
  -1   6  16        0.39        6.95      5.81 o 
   0   6  16        7.48       10.88      5.78 o 
   1   6  16        0.40        0.17      4.52 o 
   1   0  17        1.08        0.51      4.46 o 
   3   0  17        1.49        0.25      6.37 o 
  -1   1  17        6.91       12.22      5.48 o 
   0   1  17        0.75       -0.64      4.33 o 
   3   1  17       14.31       22.92      8.02 o 
  -2   2  17        1.91       -0.25      6.11 o 
  -1   2  17        3.86        1.53      4.84 o 
   0   2  17        0.32        1.78      4.71 o 
   1   2  17        3.85       17.19      7.00 o 
   2   2  17        1.87        4.71      5.48 o 
   3   2  17        1.08        2.93      4.91 o 
  -2   3  17        1.53       -2.29      7.39 o 
  -1   3  17       10.78       16.81      7.64 o 
   0   3  17        0.73        3.95      6.24 o 
   1   3  17       10.69       11.36      4.84 o 
   2   3  17        1.52        1.19      3.45 o 
  -1   4  17        0.25       -1.72      5.35 o 
   0   4  17        0.41        1.15      8.28 o 
   1   4  17        0.31        1.66      8.15 o 
                                                 
